# Supplementary material for: Cucumber glossy fruit 1 (CsGLF1) encodes the zinc finger protein 6 that regulates fruit glossiness by enhancing cuticular wax biosynthesis
Source: Hortic Res. 2022 Feb 21;10(1):uhac237. doi: 10.1093/hr/uhac237 (PMC9832831; doi:10.1093/hr/uhac237)
Supplement: Web_Material_uhac237 [file web_material_uhac237.zip]

Archive with 14 entries (14 files):
- Fig S1.pdf
- Fig S2 20220702.pdf
- Fig S3 A 4895â_%bp deletion was detected in DDX..pdf
- Fig S4(ZFP6 binding site).pdf
- Fig S5.pdf
- Fig S6 Relative gene expression of CsZFP6 in 93-46 organs..pdf
- Fig S7.pdf
- Fig S8 NIL-ZFP6 development.pdf
- Table S1.docx
- Table S2 20220702.xlsx
- Table S3.docx
- Table S4 DEGs.xlsx
- Table S5.docx
- Table S6.xlsx
