# Supplementary material for: Cucumber glossy fruit 1 (CsGLF1) encodes the zinc finger protein 6 that regulates fruit glossiness by enhancing cuticular wax biosynthesis
Source: Hortic Res. 2022 Feb 21;10(1):uhac237. doi: 10.1093/hr/uhac237 (PMC9832831; doi:10.1093/hr/uhac237)
Supplement: Web_Material_uhac237 [file web_material_uhac237.zip › Table S2 20220702.xlsx]

## Sheet: Supplementary table 2
Table S2 Information of primers used for map-based cloning
Markers	Marker type	Forward (5'->3')	Reverse (5'->3')	Enzyme	Size	Size alternate allele
C01001	In_Del	TCATCTTCCATTTTGTATGTGTCATGC	CTACTTGCTCTAGGTTCTTGCTC		302 bp	199 bp
C01002	In_Del	ATGGAAGGTATGTGACTAATTTTG	ATGTACCATCTCTCATCTCTCA		141 bp	172 bp
C01003	In_Del	CATATCTAAATCCTTCAAGTCATAG	TTCCTTATGTTTATCTTGTTTACCCA		165 bp	249 bp
C01004	In_Del	CTTTTATAGCTTTTCATTTCATCAAATTTTGG	TAAAGATTAAAGAGTTAGAAGATTTGGATGA		118 bp	86 bp
C01005	In_Del	TTAAACTTCTTCACATTTCTTTTG	CTAATTACAGATAAAATTCTCTTC		155 bp	197 bp
C01006	In_Del	GATTCTCTTGTTTCGTTTCTCAAT	AAAAGAAATCAAGTGGGAAAGGA		194 bp	165 bp
C01007	In_Del	TTTATAACTTTGAACTATGGTCTC	TTAAGATCTTTTAAAAAATATAACAAAATGT		150 bp	199 bp
C01008	In_Del	GCAGTTTGATAGGAGTTTGGTCTAAG	GAAATGGAGCCAAACAATCTAGGAGT		156 bp	120 bp
C01009	In_Del	GCCTCATTCATAATTTCTGATG	AATCCTAAAACTAGTACATGATAC		106 bp	163 bp
C01010	In_Del	AATGAAAGGTTTTAATTGTCCGTA	TACACGTTATTTATCAAATTAGTAGT		229 bp	299 bp
C01011	In_Del	TAAGAATCTTATTTGTTAGGGA	ACAGATGAGCTCATTGGT		120 bp	103 bp
C01012	In_Del	TTTATACATTGTTGCTCTGCTATGTGTG	GCGTTCTTGCAATACTCTTTGAGGA		160 bp	200 bp
C01013	In_Del	TTCAGGTCAAAGAATAAAATTACGA	TCCTTATTTGATCCATAGAGTTG		109 bp	88 bp
C01014	In_Del	TGATTATTTGGATCGAGGCATTTC	CTTGGTTTGGGTTACTATATTGAG		100 bp	83 bp
C01015	In_Del	TTAATCGTGTTAGCTTCTCCTACTTAA	AGATAATGACTAACCCAGCTACTG		167 bp	191 bp
C01016	In_Del	ACTAGAAAGATTTATTAAGAGAGGAC	TTTTAGATCTTAGGAACTGGTGAC		137 bp	181 bp
C01017	In_Del	TCAAATGAATGGTAAAAGTCTCTA	TCAGGTCAAACAAGGAGTC		230 bp	160 bp
C01018	In_Del	CTTTTAAATCATCGTGCATAAAGGTA	CCGTCACTAATTAACTTTCGTAG		77 bp	101 bp
C01019	In_Del	TTGAAGAGGCAGAGGTAGAGTTG	AAGATGATGATGACCGTGTAGCTC		111 bp	155 bp
C01020	In_Del	GAGATTCAAAGCTATGGAGTG	GATCGTTTAGAAGAAGAATTATAC		401 bp	276 bp
C01021	In_Del	GAAGACAGAAACCACCTC	AATGAGGAGGTACTATGATG		104 bp	152 bp
C01022	In_Del	CAAGAATAGTGAACGTTGAC	CTTCACACATCGTATAAAATG		366 bp	330 bp
C02001	In_Del	ATGATCTCCCAAGTGTCG	TCTGGTAACTAAATGATCAACT		147 bp	210 bp
C02002	In_Del	CTAGTTAAGGATGAGAGGGAG	TGACAACACTTCCCTTCCAC		110 bp	182 bp
C02003	In_Del	GAAAGAGAAAGGATAAAGAACA	GATTCAGATCAACCTCATCT		137 bp	171 bp
C02004	In_Del	AGAACTCAATCTCAATTTAATCTA	GTGTATTAGTAACCATATAACAG		270 bp	342 bp
C02005	In_Del	ATGGATCCTCAACATGTCT	GTTGTGAGACTAAGCTTAG		246 bp	288 bp
C03001	In_Del	CCAATGGTTACCTAATAGACATC	CCTCCCTCACTGCCTAAG		132 bp	102 bp
C03002	In_Del	TCACCTTGTCCACGAAATAAG	AGACAAATTCCTAGCGTGAGTA		491 bp	446 bp
C03003	In_Del	TACGTTAGCTTTAATTTGAATG	CCTAACCCTAAATTATGAG		274 bp	322 bp
C03004	In_Del	TATAAAGTCTTGTGCACTATTTTATG	CTACCTCGTACAACTAACAAAG		179 bp	215 bp
C03005	In_Del	CATTAATCGTTCGAGATTGAC	AAGTAATTCCTCACACAAATCTT		195 bp	296 bp
C03006	In_Del	ATGGAGTTACATATGTAGATTC	ATTGTTTTAGAGTAACTTGAAATTC		399 bp	223 bp
C03007	In_Del	CTCAGACTTGTACAGGTGTTGT	ATTTCTATATCTCTACCTAAACGATTC		383 bp	259 bp
C04001	In_Del	GTTTAAATATTACAATTTTACCTTAGA	GAGAGAAATGAGTTAAAGGGT		367 bp	184 bp
C04002	In_Del	ACTTGTATTTGTGTCATTTGTCT	GGAGAGTTGTTGAGAGTTC		210 bp	117 bp
C04003	In_Del	ATTGCACACACTCTGATC	AATTAATTACACTGCGAGCT		251 bp	167 bp
C04004	In_Del	GTGTAGAGTTTTGGAAAGATAATC	GAACAAAATGATAACTATACCCATC		449 bp	252 bp
C04005	In_Del	TTCTTGTAAGGTAGTGTAAGCA	TCACTATAATTTTGAATTCATTCTTTAC		99 bp	165 bp
C04006	In_Del	TAGAAGATCGTACCTACTA	AGTTTGTATCACTTGAAGAT		190 bp	113 bp
C04007	In_Del	TGTATTGGTTCATATCCGTATCTC	GAGGACAATCACAATGGCTAC		345 bp	212 bp
C04008	In_Del	ATGTTGACTCCACTTATGTTCA	GAATTGGGTCAGATCTTGTTA		161 bp	224 bp
C04009	In_Del	CTTTCATCCTTAATAACAATTTACAT	TGTTGTAGAACTGAATGCATG		284 bp	235 bp
C04010	In_Del	GTTTCTTTCAAATATCTCCAAG	GTAATGACATCTATGAATGGA		333 bp	181 bp
C04011	In_Del	AGAAAACATTTAAACTGAGGCATTC	CATCAGTACTCCCAGATCCA		195 bp	136 bp
C04012	In_Del	GGAATTTTAAGTTACATTTGAG	AATATTTTGAGACTACATTGAG		157 bp	295 bp
C04013	In_Del	CAATTACAATCAATACAACCAACAATAG	GGAGATTTCTCTAAGTTGTTTGTTTG		193 bp	152 bp
C04014	In_Del	ATCATGTACAATCCTAAACG	AAAAATAAATCACACGACCC		142 bp	99 bp
C04015	In_Del	AATTCCCGCACCTTTAGTTTAC	CTATTTAGAGTTTATATAGGAAGAGGA		228 bp	140 bp
C04016	In_Del	GAGAAGAATAAGAAGCGAAAGGAAGTA	CGAACATCAAACTTGCCCCGAG		281 bp	215 bp
C04017	In_Del	AGTTAACGAAGCCAAGAAATATTA	CTTATGAAGGCTAGCAACTC		302 bp	245 bp
C04018	In_Del	GTAGCTGGTAAAACAAGAAACTC	CAAAGATTGAGAGATTGGGTG		214 bp	170 bp
C04019	In_Del	ATGGTAGTTGGAGTTGATGTG	GAAGAGAACGTTAGTGACAG		176 bp	256 bp
C04020	In_Del	TGTCGTAGACCTTTTATAGA	TCAAAATGCATGCTTTATATAG		185 bp	108 bp
C04021	In_Del	ATTCTAATCCTACTTGAGTTTC	TCTATGGCTCGAACGAAG		195 bp	137 bp
C04022	In_Del	TTGTTGATGATGTGGTTTC	CAACTTTATTCTCTCAATTTC		103 bp	140 bp
C04023	In_Del	AGATGTGAAGAGATTGATAATG	TACTCTATAATTAAATCAAACTCC		114 bp	202 bp
C04024	In_Del	TGTTAATAGCAAGAAATAGACAAAC	GACATAAACTACACTTTTAGACTC		182 bp	329 bp
C04025	In_Del	CTCATGAATAGATAGATGAATGATGGA	TTCTACACGAGCTCTCTTCTCT		341 bp	233 bp
C05001	In_Del	TATCAGAGGAGCAGCAGGTA	CCTAATCCCCACTACATTAATTC		310 bp	278 bp
C05002	In_Del	AGAGATTTTATTTCTTGATTAATTAAC	AGCTCACCAACATATAGTAG		265 bp	300 bp
C05003	In_Del	GAAGTTATGTACGTAGATTC	CATGCTTGGATGTTCTTC		216 bp	256 bp
C05004	In_Del	TAATAACATTTTGGATTATATTATGATAG	CATTTTTAGGTTACTTTTAGATTTTC		188 bp	159 bp
C05005	In_Del	AGAAGATGAGCCACTAATTC	ACCATACCCTAATGTTGTAG		191 bp	167 bp
C05006	In_Del	GTTATATGGTGTAAATATTTTGTC	TAAAACGAATGACATCTTCTTC		166 bp	136 bp
C05007	In_Del	GACGTTTTATTAGTATTTCAAAATCTGGT	CATACTATTCTTCATAATTACTTAGTGGA		165 bp	198 bp
C06001	In_Del	ACTGAAGAAAAGAATGCTGTC	GTTTAAATCATTGTTTGGCATAC		102 bp	123 bp
C06002	In_Del	ATTTAATGGTACCATGTGATGCTC	AATTAATTTAAGCATATTCCCATTTTGTTG		207 bp	175 bp
C06003	In_Del	GAATGGATTGAAGTGAGTG	AAAATAATAATGATCAAACAGAGAT		194 bp	166 bp
C06004	In_Del	CATTTTGAGAGATTTTCCTTAATTTGTA	CGAAGATCTAGAAGCATGATTTG		132 bp	153 bp
C06005	In_Del	GAATCCTTATAAACCCACACACTA	AAGATAATAAGAAATATTGTGAACGTAATC		204 bp	181 bp
C06006	In_Del	ATTCACCCATTTTTATTATCTC	GTCATTAAGTTTAAAATAATTATGTA		167 bp	141 bp
C06007	In_Del	ACAGAGAAAGTATAATACCATC	GTGTAGACTAAATAAATAGGAAC		206 bp	296 bp
C06008	In_Del	GTACTCTTTCAATATCCAACACAAATA	CCCTTTCACATCTATTGGATAATG		158 bp	185 bp
C07001	In_Del	GAAGAAGAGAGGAACGAGA	TGTAAATTGGTGTATGGAAAATTC		230 bp	264 bp
C07002	In_Del	GAGCTCATTATTCACATCTTCGATTTC	ATGGGAATTATGGGTGAATGGGAG		242 bp	268 bp
SNP001	SNP	CAAAATATTTGTTAGGTTAAGTTAA	ATTTCCTCACTTCATAACGT	HpaI	71 bp	40 bp
SNP002	SNP	CTCGTATAAACTTTATCATTATGGTTTGGCTT	CATCGTTACAACATATTGGGT	DdeI	70 bp	36 bp
SNP003	SNP	AGGTTACCTAAACAATGATTAGAAAGGAT	GAAGTTTATATAAGAATAAACTTAG	BamHI	107 bp	93 bp
SNP004	SNP	ATGAAATCATCAAATCACATAG	CCTTAGCGGATGATTCTT	NdeI	201 bp	112 bp
SNP005	SNP	CCATTCCAAAATTCTTTTAACAG	CAAATAATATAGTGAACAAAAACAAG	AluI	117 bp	95 bp
SNP006	SNP	ACAAAAGTGTCCATACTATTATAGACAATTCTCTTG	TGATCACATTTTCAATCGAC	Hpy178III	98 bp	62 bp
