# Supplementary material for: Cucumber glossy fruit 1 (CsGLF1) encodes the zinc finger protein 6 that regulates fruit glossiness by enhancing cuticular wax biosynthesis
Source: Hortic Res. 2022 Feb 21;10(1):uhac237. doi: 10.1093/hr/uhac237 (PMC9832831; doi:10.1093/hr/uhac237)
Supplement: Web_Material_uhac237 [file web_material_uhac237.zip › Table S4 DEGs.xlsx]

## Sheet: Sheet1
Table S4 List of genes that are differentially expressed in the DDX and 93-46
gene_id	93-46_Pericarp	DDX_Pericarp	log2FoldChange	pvalue	padj	gene_description
CsaV3_5G028870	1299.56	0	12.7723	5.41717e-27	1.33187e-25	-
CsaV3_2G017970	365.765	0	10.9427	5.03794e-20	8.79211e-19	PF01397:Terpene synthase, N-terminal domain|PF03936:Terpene synthase family, metal binding domain
CsaV3_3G007390	349.225	0	10.8761	9.52769e-20	1.63358e-18	PF01357:Pollen allergen|PF03330:Rare lipoprotein A (RlpA)-like double-psi beta-barrel
CsaV3_4G000600	261.033	0	10.4569	2.86571e-18	4.50629e-17	-
CsaV3_1G044880	211.627	0	10.1534	2.90185e-17	4.28719e-16	PF00295:Glycosyl hydrolases family 28
CsaV3_5G014680	128.79	0	9.43767	7.03953e-15	8.77517e-14	-
CsaV3_2G028110	125.939	0	9.40471	2.68012e-09	2.0608e-08	PF01734:Patatin-like phospholipase
CsaV3_4G000330	107.208	0	9.17264	8.20151e-14	9.38564e-13	-
CsaV3_1G006140	95.5456	0	9.00641	0.000128699	0.00052114	PF00067:Cytochrome P450
CsaV3_3G003650	84.9365	0	8.83665	4.33987e-05	0.000190537	PF01397:Terpene synthase, N-terminal domain|PF03936:Terpene synthase family, metal binding domain
CsaV3_4G006250	78.9645	0	8.73148	2.62292e-05	0.000119064	PF03018:Dirigent-like protein
CsaV3_5G020060	131.76	0.332319	8.50787	2.15599e-12	2.20173e-11	-
CsaV3_7G025820	67.4416	0	8.50323	3.47958e-11	3.22484e-10	PF00190:Cupin
CsaV3_3G003700	63.3652	0	8.41496	1.6868e-11	1.60283e-10	-
CsaV3_5G001300	58.7556	0	8.30382	9.98037e-11	8.847e-10	PF00230:Major intrinsic protein
CsaV3_5G015070	113.918	0.332319	8.29824	1.59991e-07	1.00423e-06	PF00407:Pathogenesis-related protein Bet v I family
CsaV3_4G029570	45.0512	0	7.92215	2.80388e-10	2.3725e-09	PF00201:UDP-glucoronosyl and UDP-glucosyl transferase
CsaV3_1G005950	44.8076	0	7.91394	2.81422e-10	2.38022e-09	-
CsaV3_3G037410	35.0019	0	7.55908	8.26665e-09	6.03135e-08	-
CsaV3_3G037690	32.3611	0	7.44457	6.67307e-09	4.91824e-08	-
CsaV3_1G046390	27.0584	0	7.18486	9.72376e-08	6.28507e-07	-
CsaV3_UNG240600	46.9182	0.344595	7.01969	1.3206e-07	8.39703e-07	PF13975:gag-polyprotein putative aspartyl protease
CsaV3_6G014920	23.1114	0	6.95773	1.42168e-06	7.84313e-06	PF07993:Male sterility protein
CsaV3_4G014800	22.4323	0	6.91619	0.00307433	0.00922488	-
CsaV3_4G002080	22.4495	0	6.91553	7.27467e-07	4.16615e-06	PF02705:K+ potassium transporter
CsaV3_6G002020	43.3891	0.332319	6.90703	9.48491e-07	5.35351e-06	PF00394:Multicopper oxidase|PF07732:Multicopper oxidase|PF07731:Multicopper oxidase
CsaV3_4G025110	20.2511	0	6.76848	4.36027e-07	2.57714e-06	PF03106:WRKY DNA -binding domain
CsaV3_5G029720	103.599	0.996957	6.68183	4.51801e-14	5.30384e-13	PF00664:ABC transporter transmembrane region|PF00005:ABC transporter
CsaV3_2G017960	287.235	3.05411	6.56521	9.51165e-34	3.15645e-32	PF01397:Terpene synthase, N-terminal domain|PF03936:Terpene synthase family, metal binding domain
CsaV3_6G003100	33.7684	0.332319	6.54355	3.13055e-07	1.88915e-06	-
CsaV3_7G029080	93.2063	1.00923	6.5282	1.6209e-13	1.82396e-12	PF13668:Ferritin-like domain
CsaV3_5G010400	16.7408	0	6.49279	2.39535e-06	1.27539e-05	PF00328:Histidine phosphatase superfamily (branch 2)
CsaV3_4G008540	16.6405	0	6.4854	2.36454e-06	1.26036e-05	PF03004:Plant transposase (Ptta/En/Spm family)
CsaV3_7G028260	31.323	0.333248	6.43745	1.59255e-06	8.71689e-06	-
CsaV3_1G036510	29.7626	0.332319	6.3637	1.64057e-06	8.95713e-06	PF07732:Multicopper oxidase|PF00394:Multicopper oxidase|PF07731:Multicopper oxidase
CsaV3_1G036580	162.837	1.99856	6.33417	2.17648e-21	4.09053e-20	PF06203:CCT motif
CsaV3_3G016050	14.2266	0	6.25695	2.36055e-05	0.000107953	-
CsaV3_4G009210	13.6672	0	6.20196	1.3012e-05	6.20476e-05	-
CsaV3_3G043650	13.5137	0	6.18322	2.24919e-05	0.000103296	-
CsaV3_1G002840	163.484	2.36306	6.11646	1.58816e-24	3.48788e-23	PF00067:Cytochrome P450
CsaV3_1G046340	1056.3	15.7717	6.06157	4.08624e-130	1.33116e-127	-
CsaV3_1G045340	43.109	0.665567	6.00384	1.38288e-07	8.7702e-07	PF11831:pre-mRNA splicing factor component
CsaV3_7G031570	23.1169	0.344595	5.99923	5.11313e-05	0.000221452	PF00234:Protease inhibitor/seed storage/LTP family
CsaV3_6G003190	696.383	10.9767	5.98584	5.7741e-07	3.36495e-06	-
CsaV3_4G009830	11.417	0	5.94187	8.40656e-05	0.000351475	-
CsaV3_7G027450	21.9801	0.332319	5.92394	8.2773e-06	4.08878e-05	PF03171:2OG-Fe(II) oxygenase superfamily|PF14226:non-haem dioxygenase in morphine synthesis N-terminal
CsaV3_1G011410	21.909	0.332319	5.91998	1.00347e-05	4.87906e-05	PF01397:Terpene synthase, N-terminal domain|PF03936:Terpene synthase family, metal binding domain
CsaV3_2G007940	40.2261	0.664638	5.90258	1.83456e-07	1.14053e-06	PF13193:AMP-binding enzyme C-terminal domain|PF00501:AMP-binding enzyme
CsaV3_3G044740	10.9848	0	5.88741	0.000255188	0.000979366	PF00067:Cytochrome P450
CsaV3_2G014260	21.2992	0.332319	5.87877	9.80073e-06	4.77599e-05	-
CsaV3_3G041400	10.8852	0	5.87126	0.000183972	0.000724982	PF00445:Ribonuclease T2 family
CsaV3_4G001170	5898.27	100.694	5.87063	1.13484e-248	2.46461e-245	PF00582:Universal stress protein family
CsaV3_1G004060	10.8374	0	5.8655	0.000120227	0.000489778	PF07712:Stress up-regulated Nod 19
CsaV3_1G002830	58.6461	1.01016	5.86092	1.31812e-09	1.04139e-08	-
CsaV3_1G036050	4294.89	76.1095	5.81882	0	0	PF01964:Radical SAM ThiC family
CsaV3_7G002060	10.4679	0	5.81612	8.15843e-05	0.000341759	-
CsaV3_5G040030	20.1034	0.344595	5.79755	1.9561e-05	9.0774e-05	PF00847:AP2 domain
CsaV3_2G015160	20.1301	0.333248	5.7961	2.32631e-05	0.000106537	PF00643:B-box zinc finger
CsaV3_7G008160	36.8484	0.677843	5.77404	2.7334e-07	1.66387e-06	PF00201:UDP-glucoronosyl and UDP-glucosyl transferase
CsaV3_4G030070	10.1606	0	5.77278	0.000199959	0.000781369	PF07727:Reverse transcriptase (RNA-dependent DNA polymerase)
CsaV3_2G008120	10.1374	0	5.7699	0.000103985	0.000428343	PF05199:GMC oxidoreductase|PF00732:GMC oxidoreductase
CsaV3_4G032970	9.90376	0	5.73902	0.000899938	0.00306877	-
CsaV3_5G024550	160.095	3.00779	5.72443	2.25303e-24	4.90397e-23	-
CsaV3_3G045980	106.379	2.04487	5.71694	2.50895e-18	3.95483e-17	PF00664:ABC transporter transmembrane region|PF00005:ABC transporter
CsaV3_3G033200	646.268	12.476	5.69689	3.24871e-90	4.99995e-88	PF13724:DNA-binding domain|PF04844:Transcriptional repressor, ovate
CsaV3_6G014930	772.732	15.1128	5.67557	1.43089e-14	1.7404e-13	PF07993:Male sterility protein|PF03015:Male sterility protein
CsaV3_5G037920	34.31	0.689189	5.66819	5.59386e-07	3.26478e-06	PF00046:Homeobox domain|PF02183:Homeobox associated leucine zipper
CsaV3_5G015060	67.8942	1.34434	5.65664	2.08727e-10	1.79016e-09	PF00407:Pathogenesis-related protein Bet v I family
CsaV3_4G032090	50.7392	0.997886	5.65182	3.50297e-09	2.65899e-08	PF00248:Aldo/keto reductase family
CsaV3_UNG137080	229.244	4.70529	5.60621	3.1298e-05	0.000140342	PF02770:Acyl-CoA dehydrogenase, middle domain|PF01756:Acyl-CoA oxidase|PF00441:Acyl-CoA dehydrogenase, C-terminal domain
CsaV3_6G003310	17.4132	0.344595	5.59044	0.000166464	0.000660652	PF01715:IPP transferase
CsaV3_4G001130	323.167	6.74067	5.58418	4.61067e-44	2.26432e-42	PF00249:Myb-like DNA-binding domain
CsaV3_7G033600	8.82572	0	5.5701	0.000281334	0.00106942	PF13249:Squalene-hopene cyclase N-terminal domain|PF13243:Squalene-hopene cyclase C-terminal domain
CsaV3_1G009130	13709.6	290.874	5.55841	1.36079e-244	2.65981e-241	PF00544:Pectate lyase
CsaV3_1G044900	158.525	3.3628	5.55783	8.90249e-21	1.6217e-19	PF00190:Cupin
CsaV3_3G002890	1559.82	33.1892	5.55336	1.35908e-35	4.91026e-34	PF14547:Hydrophobic seed protein
CsaV3_3G043660	235.188	5.07536	5.53998	3.06893e-29	8.38955e-28	PF00249:Myb-like DNA-binding domain
CsaV3_4G030810	1422	30.6279	5.53678	6.96815e-167	4.86427e-164	PF01425:Amidase
CsaV3_1G031070	8.47108	0	5.51162	0.000363668	0.00135318	-
CsaV3_3G025080	30.3843	0.666496	5.49773	1.55439e-06	8.52713e-06	-
CsaV3_6G022510	8.37123	0	5.49621	0.000959551	0.00325106	-
CsaV3_5G013150	8.18798	0	5.46149	0.000617729	0.00218774	PF00248:Aldo/keto reductase family
CsaV3_5G008950	787.55	18	5.4534	3.52906e-16	4.84743e-15	PF00230:Major intrinsic protein
CsaV3_UNG210160	7.86309	0	5.403	0.00058619	0.00208473	-
CsaV3_3G048340	41.3387	1.01016	5.35447	1.60393e-08	1.13465e-07	-
CsaV3_1G031250	927.256	23.5387	5.29883	6.04185e-104	1.25632e-101	PF02780:Transketolase, C-terminal domain|PF13292:1-deoxy-D-xylulose-5-phosphate synthase|PF02779:Transketolase, pyrimidine binding domain
CsaV3_6G009750	4499.85	115.196	5.28817	0	0	-
CsaV3_6G045660	7.23047	0	5.28134	0.00104048	0.00349619	-
CsaV3_3G019490	7.21702	0	5.27914	0.00146119	0.00475532	PF01554:MatE
CsaV3_6G019040	4684.75	122.393	5.25829	3.80345e-35	1.35414e-33	PF00141:Peroxidase
CsaV3_5G008230	7.06884	0	5.25171	0.00701589	0.019166	-
CsaV3_7G002940	2423.59	64.5689	5.23008	4.80311e-16	6.5514e-15	-
CsaV3_3G044760	6.94784	0	5.22269	0.00178224	0.00567357	-
CsaV3_4G028700	6.87167	0	5.20882	0.0012393	0.00409386	-
CsaV3_2G007880	6.86797	0	5.20818	0.00899887	0.0239049	-
CsaV3_2G010730	6.84798	0	5.20457	0.00134755	0.00441638	-
CsaV3_6G009870	6.81966	0	5.19924	0.00225506	0.00701758	-
CsaV3_4G031390	6.7955	0	5.19488	0.00187647	0.00595221	-
CsaV3_2G036560	6.69517	0	5.17407	0.010341	0.027004	PF00249:Myb-like DNA-binding domain
CsaV3_1G036800	6.56071	0	5.14153	0.00193555	0.00612273	-
CsaV3_3G041470	7820.17	227.455	5.10329	0	0	PF00230:Major intrinsic protein
CsaV3_4G010400	79.2435	2.3413	5.07271	2.09061e-15	2.71696e-14	PF01569:PAP2 superfamily
CsaV3_2G008380	33.7987	0.999744	5.06635	3.09028e-07	1.86543e-06	PF02309:AUX/IAA family
CsaV3_3G039040	5.95224	0	4.99971	0.00428628	0.0123806	PF14144:Seed dormancy control|PF07716:Basic region leucine zipper
CsaV3_1G046520	5.92808	0	4.9944	0.00318443	0.00952308	PF02535:ZIP Zinc transporter
CsaV3_2G005010	554.904	17.4766	4.98857	8.12518e-07	4.62747e-06	PF00197:Trypsin and protease inhibitor
CsaV3_1G021830	11.4737	0.333248	4.98619	0.000506594	0.0018304	-
CsaV3_3G039060	11.4202	0.332319	4.98044	0.000741197	0.00257967	PF00067:Cytochrome P450
CsaV3_6G009880	5.83335	0	4.9737	0.0137921	0.0346996	PF13975:gag-polyprotein putative aspartyl protease
CsaV3_4G036780	5.80919	0	4.9688	0.00632918	0.0175078	PF00847:AP2 domain
CsaV3_1G012070	398.309	12.7319	4.96583	9.39427e-15	1.15922e-13	PF12143:Protein of unknown function (DUF_B2219)|PF12142:Polyphenol oxidase middle domain|PF00264:Common central domain of tyrosinase
CsaV3_4G030100	125.904	4.00196	4.96446	1.57918e-22	3.14965e-21	PF00069:Protein kinase domain
CsaV3_7G035210	41.6836	1.34434	4.95412	2.71545e-07	1.65501e-06	-
CsaV3_2G029930	41.3942	1.35383	4.94161	7.06842e-09	5.19787e-08	PF13639:Ring finger domain
CsaV3_6G040940	279.145	9.09909	4.93998	9.37113e-43	4.41369e-41	-
CsaV3_5G001650	3537.75	115.768	4.93337	3.9168e-201	5.10385e-198	PF00561:alpha/beta hydrolase fold
CsaV3_5G008510	30.6623	0.999744	4.92701	6.80798e-07	3.92765e-06	PF00082:Subtilase family
CsaV3_1G009710	5.63105	0	4.91934	0.00552569	0.0155537	-
CsaV3_7G029760	5.60737	0	4.9139	0.00454084	0.0130312	PF00320:GATA zinc finger
CsaV3_3G007450	5.59249	0	4.91068	0.00591802	0.0165083	PF03110:SBP domain
CsaV3_7G004360	501.547	16.7913	4.89769	1.19017e-78	1.36041e-76	PF03330:Rare lipoprotein A (RlpA)-like double-psi beta-barrel|PF01357:Pollen allergen
CsaV3_6G041700	39.1684	1.33206	4.86736	1.23954e-07	7.9073e-07	PF00266:Aminotransferase class-V
CsaV3_1G044060	88.1233	3.00408	4.86429	2.41221e-15	3.11832e-14	PF00067:Cytochrome P450
CsaV3_2G017200	19.5613	0.666496	4.86361	6.06114e-05	0.000258896	PF02362:B3 DNA binding domain
CsaV3_5G005250	5.26761	0	4.82411	0.00619153	0.0171732	-
CsaV3_2G017190	5.24857	0	4.8196	0.00598516	0.0166661	PF02362:B3 DNA binding domain
CsaV3_2G005360	38.0456	1.35476	4.81842	1.48855e-08	1.05685e-07	PF00305:Lipoxygenase|PF01477:PLAT/LH2 domain
CsaV3_5G005030	2275.69	80.781	4.81614	5.94209e-166	4.00497e-163	-
CsaV3_5G010700	10.0947	0.344595	4.80301	0.00103262	0.00347276	-
CsaV3_6G047720	3817.81	139.357	4.77589	5.4107e-23	1.10164e-21	PF00187:Chitin recognition protein|PF00182:Chitinase class I
CsaV3_4G001690	9.74978	0.332319	4.75329	0.00130964	0.00430295	PF00487:Fatty acid desaturase
CsaV3_5G004790	188.612	7.057	4.73877	1.58907e-25	3.66272e-24	-
CsaV3_5G025410	4568.67	172.087	4.72987	8.85192e-195	9.6122e-192	PF13249:Squalene-hopene cyclase N-terminal domain|PF13243:Squalene-hopene cyclase C-terminal domain
CsaV3_1G007130	35.5409	1.34341	4.72336	4.37024e-08	2.94554e-07	PF03953:Tubulin C-terminal domain|PF00091:Tubulin/FtsZ family, GTPase domain
CsaV3_3G012470	4.89393	0	4.71977	0.00749119	0.020297	PF00280:Potato inhibitor I family
CsaV3_5G004620	4.86561	0	4.71251	0.00942616	0.0248911	-
CsaV3_7G008550	291.305	11.159	4.7112	6.72884e-50	3.94961e-48	-
CsaV3_4G028850	35.0434	1.34248	4.70216	4.08353e-08	2.76469e-07	PF14380:Wall-associated receptor kinase C-terminal
CsaV3_5G001660	43.4049	1.66345	4.69195	1.65089e-09	1.29228e-08	PF01053:Cys/Met metabolism PLP-dependent enzyme
CsaV3_3G041450	190.505	7.42707	4.68409	3.57174e-36	1.32473e-34	PF01490:Transmembrane amino acid transporter protein
CsaV3_4G004330	9.237	0.332319	4.67203	0.00199298	0.00627797	PF03171:2OG-Fe(II) oxygenase superfamily|PF14226:non-haem dioxygenase in morphine synthesis N-terminal
CsaV3_2G017180	9.17988	0.344595	4.66437	0.00168029	0.00539027	PF02362:B3 DNA binding domain
CsaV3_1G033870	434.641	17.4814	4.63419	7.71156e-73	7.53651e-71	PF02458:Transferase family
CsaV3_7G035090	24.9307	0.998815	4.62819	7.63941e-06	3.78792e-05	PF12819:Carbohydrate-binding protein of the ER|PF13855:Leucine rich repeat|PF07714:Protein tyrosine kinase
CsaV3_UNG000020	4.58809	0	4.62586	0.0177339	0.0430262	PF01212:Beta-eliminating lyase
CsaV3_7G028210	4.57833	0	4.62313	0.0128436	0.0326153	-
CsaV3_6G036540	115.594	4.67125	4.61864	7.25107e-22	1.39911e-20	PF17047:Synaptotagmin-like mitochondrial-lipid-binding domain|PF00168:C2 domain
CsaV3_5G004320	378.455	15.4157	4.61255	1.15228e-60	8.49905e-59	PF01408:Oxidoreductase family, NAD-binding Rossmann fold|PF02894:Oxidoreductase family, C-terminal alpha/beta domain
CsaV3_2G034810	82.4268	3.3855	4.61136	1.35666e-15	1.77969e-14	PF00069:Protein kinase domain
CsaV3_4G006240	4.48729	0	4.59751	0.0186676	0.04493	PF03018:Dirigent-like protein
CsaV3_1G013890	39.9225	1.67387	4.56933	8.21911e-09	5.99891e-08	PF00194:Eukaryotic-type carbonic anhydrase
CsaV3_2G032720	8.51381	0.344595	4.55598	0.00260009	0.00793093	-
CsaV3_6G006140	4.29058	0	4.52765	0.0156427	0.0386979	PF03195:Protein of unknown function DUF260
CsaV3_2G024930	4.27618	0	4.52339	0.0141045	0.0353718	PF14009:Domain of unknown function (DUF4228)
CsaV3_7G028010	4.26226	0	4.51944	0.0176795	0.0429113	-
CsaV3_4G033380	30.8527	1.34155	4.51833	3.80404e-07	2.27034e-06	-
CsaV3_7G006280	389.905	17.1917	4.50488	4.36532e-57	2.98338e-55	PF00201:UDP-glucoronosyl and UDP-glucosyl transferase
CsaV3_6G031890	507.983	22.7701	4.47438	8.68141e-76	9.02589e-74	PF12695:Alpha/beta hydrolase family
CsaV3_6G013820	14.64	0.664638	4.44789	0.000731671	0.00254924	PF03106:WRKY DNA -binding domain
CsaV3_1G042160	7.77205	0.332319	4.42695	0.00451741	0.0129735	PF02298:Plastocyanin-like domain|PF00332:Glycosyl hydrolases family 17
CsaV3_7G008140	1432.79	66.7666	4.4218	1.72375e-90	2.6954e-88	PF08240:Alcohol dehydrogenase GroES-like domain|PF00107:Zinc-binding dehydrogenase
CsaV3_5G001150	85.2868	4.02744	4.40052	2.82779e-16	3.91722e-15	PF01554:MatE
CsaV3_1G006970	3.92202	0	4.40001	0.0195883	0.0468404	PF04654:Protein of unknown function, DUF599
CsaV3_2G007400	210.349	10.0006	4.39157	1.22745e-08	8.78327e-08	PF00854:POT family
CsaV3_6G047350	20.9557	1.01016	4.37471	2.00099e-05	9.26811e-05	PF00403:Heavy-metal-associated domain
CsaV3_7G006950	20.7808	1.02151	4.35736	5.97649e-05	0.000255501	-
CsaV3_3G030110	13.8149	0.676914	4.35605	0.000541423	0.00194106	PF00810:ER lumen protein retaining receptor
CsaV3_6G001160	2319.14	114.123	4.34641	7.40781e-139	2.89586e-136	-
CsaV3_6G013050	224.86	11.0958	4.3406	5.46903e-22	1.06049e-20	PF00847:AP2 domain
CsaV3_6G050380	9372.75	467.842	4.32415	4.40043e-143	1.95479e-140	-
CsaV3_4G034340	831.15	42.0755	4.30391	9.83982e-117	2.67124e-114	-
CsaV3_3G034040	11603.6	590.202	4.29718	4.50305e-43	2.14152e-41	PF01553:Acyltransferase
CsaV3_1G043640	204.648	10.4944	4.2915	8.67543e-31	2.56148e-29	-
CsaV3_4G023920	39.2862	2.04395	4.2779	7.61883e-09	5.5879e-08	PF00305:Lipoxygenase
CsaV3_3G003810	213.609	11.1732	4.26217	2.22803e-34	7.6002e-33	PF00931:NB-ARC domain
CsaV3_6G014940	6.93391	0.333248	4.2581	0.0081006	0.0217761	PF07993:Male sterility protein|PF03015:Male sterility protein
CsaV3_7G000950	6.81918	0.344595	4.23776	0.00725662	0.0197683	PF01301:Glycosyl hydrolases family 35|PF02140:Galactose binding lectin domain
CsaV3_7G028330	31.5241	1.68708	4.22786	2.60909e-07	1.59516e-06	-
CsaV3_6G009990	1666.71	89.6544	4.21526	2.65769e-108	5.97095e-106	PF00368:Hydroxymethylglutaryl-coenzyme A reductase
CsaV3_2G026300	79.9975	4.39752	4.19086	5.95331e-16	8.04726e-15	PF02704:Gibberellin regulated protein
CsaV3_5G028900	12.1116	0.664638	4.17969	0.0131733	0.0333385	PF04759:Protein of unknown function, DUF617
CsaV3_4G004740	6.55654	0.333248	4.17906	0.0173306	0.042227	PF04442:Cytochrome c oxidase assembly protein CtaG/Cox11
CsaV3_3G046620	205.629	11.4214	4.16768	3.71867e-38	1.46839e-36	-
CsaV3_4G035970	12.0441	0.666496	4.16541	0.0016651	0.00534594	PF00069:Protein kinase domain
CsaV3_6G000610	458.077	25.5412	4.16307	2.88141e-58	2.00427e-56	PF00067:Cytochrome P450
CsaV3_1G004970	11.7795	0.689189	4.1208	0.00178142	0.00567188	-
CsaV3_5G027230	1052.74	60.8522	4.11146	2.85854e-129	9.15953e-127	PF00226:DnaJ domain|PF13370:4Fe-4S single cluster domain of Ferredoxin I
CsaV3_6G015030	28.6634	1.6748	4.0903	1.68414e-06	9.1822e-06	PF00170:bZIP transcription factor
CsaV3_4G028620	17.029	0.996957	4.08039	0.000255309	0.000979637	PF00170:bZIP transcription factor
CsaV3_2G015780	7890.52	472.216	4.06252	3.71399e-32	1.15964e-30	PF01190:Pollen proteins Ole e I like
CsaV3_4G004850	16.8394	1.01016	4.05851	0.00299906	0.0090184	PF04818:RNA polymerase II-binding domain.
CsaV3_1G009250	6530.57	394.263	4.04988	2.22565e-23	4.60131e-22	PF00657:GDSL-like Lipase/Acylhydrolase
CsaV3_2G011770	1030.03	62.3094	4.0466	2.36596e-13	2.63355e-12	PF02458:Transferase family
CsaV3_4G001720	5.96153	0.344595	4.0395	0.0159815	0.039437	PF13855:Leucine rich repeat
CsaV3_3G000790	43.8933	2.70951	4.02424	1.20081e-09	9.53762e-09	PF03171:2OG-Fe(II) oxygenase superfamily|PF14226:non-haem dioxygenase in morphine synthesis N-terminal
CsaV3_6G015480	5.86167	0.332319	4.0188	0.0144235	0.0360653	-
CsaV3_5G002070	2418.71	149.319	4.01809	3.85433e-28	1.00449e-26	PF00847:AP2 domain
CsaV3_6G006120	999.846	63.9969	3.96585	2.5212e-101	4.87915e-99	PF13499:EF-hand domain pair
CsaV3_1G046380	140.289	9.12828	3.94588	5.65764e-25	1.26672e-23	PF13087:AAA domain
CsaV3_6G042950	8519.36	553.9	3.94277	1.73219e-122	5.12991e-120	PF12697:Alpha/beta hydrolase family
CsaV3_5G035840	1365.22	88.7449	3.94208	4.43746e-162	2.79789e-159	PF00501:AMP-binding enzyme|PF13193:AMP-binding enzyme C-terminal domain
CsaV3_6G028540	5.56	0.333248	3.94158	0.0181865	0.0439561	-
CsaV3_3G017080	20.6108	1.32928	3.94148	7.84326e-05	0.000329262	-
CsaV3_7G023120	5.55488	0.332319	3.94046	0.0156877	0.0387993	-
CsaV3_UNG208720	5.52144	0.344595	3.93321	0.0168765	0.0413057	-
CsaV3_UNG060470	185.799	12.172	3.93292	0.000137987	0.000555299	PF13847:Methyltransferase domain
CsaV3_2G036050	25.2268	1.68893	3.90405	4.74262e-06	2.42035e-05	-
CsaV3_7G002270	256.842	17.1954	3.90225	5.94043e-42	2.71289e-40	PF00069:Protein kinase domain|PF13426:PAS domain
CsaV3_4G001140	135.676	9.12828	3.89835	5.02918e-26	1.18864e-24	-
CsaV3_4G035370	9.97064	0.677843	3.88868	0.00593378	0.0165428	PF00249:Myb-like DNA-binding domain
CsaV3_7G016170	14.9858	1.02151	3.88366	0.00673943	0.0184987	PF02127:Aminopeptidase I zinc metalloprotease (M18)
CsaV3_6G016250	163.279	11.0995	3.87829	1.0836e-19	1.84495e-18	PF01255:Putative undecaprenyl diphosphate synthase
CsaV3_4G033600	93.9318	6.39422	3.87629	1.29696e-18	2.0762e-17	PF01554:MatE
CsaV3_5G034320	1911.46	131.425	3.86154	2.06607e-144	9.61509e-142	PF00643:B-box zinc finger|PF06203:CCT motif
CsaV3_7G030990	53.3651	3.68656	3.85069	7.39801e-11	6.6606e-10	PF03641:Possible lysine decarboxylase
CsaV3_5G031030	43.3952	3.00686	3.8436	1.74881e-09	1.3662e-08	-
CsaV3_3G049250	14.3174	0.999744	3.83114	0.00144515	0.00470389	-
CsaV3_7G005910	703.131	49.3601	3.83022	2.87287e-82	3.554e-80	PF03007:Wax ester synthase-like Acyl-CoA acyltransferase domain
CsaV3_3G037640	859.776	60.961	3.8174	3.33071e-14	3.95036e-13	PF00106:short chain dehydrogenase
CsaV3_3G002940	14.1124	0.996957	3.80945	0.00097627	0.00330141	-
CsaV3_1G042350	1703.7	121.5	3.80791	6.1269e-134	2.10099e-131	-
CsaV3_1G036060	18.625	1.32928	3.80127	0.00410373	0.0119043	PF00067:Cytochrome P450
CsaV3_5G039480	990	71.1457	3.79664	8.24948e-87	1.12758e-84	PF07859:alpha/beta hydrolase fold
CsaV3_4G009140	270.735	19.5207	3.79341	1.09946e-45	5.76143e-44	PF00450:Serine carboxypeptidase
CsaV3_2G002900	78.6615	5.65314	3.78828	2.78545e-11	2.60126e-10	PF00847:AP2 domain
CsaV3_6G038110	60.4544	4.38431	3.78742	1.71038e-11	1.62445e-10	PF01553:Acyltransferase
CsaV3_6G037830	1263.5	91.8663	3.77997	6.13369e-74	6.17985e-72	PF00657:GDSL-like Lipase/Acylhydrolase
CsaV3_3G037540	715.12	52.1424	3.7772	8.2572e-104	1.6989e-101	-
CsaV3_5G006290	364.248	26.8496	3.75954	5.04954e-42	2.31144e-40	PF00076:RNA recognition motif. (a.k.a. RRM, RBD, or RNP domain)
CsaV3_2G036090	27.2189	1.99577	3.75672	3.74577e-06	1.94206e-05	PF00501:AMP-binding enzyme|PF13193:AMP-binding enzyme C-terminal domain
CsaV3_5G000930	9.03682	0.665567	3.75418	0.00784827	0.021156	-
CsaV3_4G014890	104.09	7.71029	3.7504	1.06933e-19	1.82383e-18	PF00732:GMC oxidoreductase
CsaV3_1G000360	58.9342	4.39566	3.74905	6.33649e-07	3.66863e-06	PF02458:Transferase family
CsaV3_6G004970	3393.3	252.758	3.74717	1.52609e-136	5.6281e-134	PF03372:Endonuclease/Exonuclease/phosphatase family
CsaV3_1G045360	616.513	46.1286	3.7405	1.92914e-75	1.97419e-73	PF00201:UDP-glucoronosyl and UDP-glucosyl transferase
CsaV3_3G007380	26.9395	2.03074	3.73415	5.44897e-06	2.75422e-05	PF13912:C2H2-type zinc finger
CsaV3_4G025680	215.629	16.2485	3.73394	5.12819e-27	1.26401e-25	PF13417:Glutathione S-transferase, N-terminal domain|PF00043:Glutathione S-transferase, C-terminal domain
CsaV3_5G031300	1273.68	95.8067	3.73192	5.90989e-134	2.06276e-131	PF03080:Domain of unknown function (DUF239)|PF14365:Domain of unknown function (DUF4409)
CsaV3_4G002860	406.523	30.9883	3.71409	1.84868e-65	1.53763e-63	PF13499:EF-hand domain pair|PF00069:Protein kinase domain
CsaV3_3G042660	2608.86	200.673	3.70061	5.79492e-106	1.25853e-103	PF01657:Salt stress response/antifungal|PF07714:Protein tyrosine kinase
CsaV3_3G038500	30.5645	2.34037	3.69897	9.12855e-07	5.1643e-06	PF12695:Alpha/beta hydrolase family
CsaV3_6G049630	130.607	10.0043	3.69865	3.13738e-18	4.91372e-17	PF00249:Myb-like DNA-binding domain
CsaV3_7G031730	12854.8	993.689	3.69322	7.01387e-89	1.03078e-86	PF00847:AP2 domain
CsaV3_4G002150	4315.78	334.199	3.69023	2.79091e-161	1.70472e-158	PF00854:POT family
CsaV3_1G029010	295.282	22.8465	3.69017	2.78835e-49	1.59827e-47	-
CsaV3_5G033570	17.2968	1.32928	3.68957	0.000349361	0.00130591	PF04564:U-box domain
CsaV3_4G017460	307.366	23.8217	3.68661	5.26355e-37	1.9977e-35	PF01315:Aldehyde oxidase and xanthine dehydrogenase, a/b hammerhead domain|PF00111:2Fe-2S iron-sulfur cluster binding domain|PF00941:FAD binding domain in molybdopterin dehydrogenase|PF01799:[2Fe-2S] binding domain|PF02738:Molybdopterin-binding domain of aldehyde dehydrogenase|PF03450:CO dehydrogenase flavoprotein C-terminal domain
CsaV3_7G033020	21.625	1.68708	3.68211	1.68647e-05	7.90877e-05	PF12819:Carbohydrate-binding protein of the ER|PF07714:Protein tyrosine kinase
CsaV3_1G007170	72.8161	5.69461	3.67109	1.13869e-13	1.2925e-12	PF00168:C2 domain
CsaV3_1G015730	273.956	21.5844	3.66805	4.44425e-36	1.63901e-34	PF01501:Glycosyl transferase family 8
CsaV3_2G002520	21086.9	1661.27	3.66596	1.72943e-33	5.65275e-32	PF01061:ABC-2 type transporter|PF00005:ABC transporter|PF08370:Plant PDR ABC transporter associated|PF14510:ABC-transporter extracellular N-terminal
CsaV3_3G041100	12.8039	1.00923	3.6637	0.00144134	0.00469306	PF00782:Dual specificity phosphatase, catalytic domain|PF10409:C2 domain of PTEN tumour-suppressor protein
CsaV3_1G046360	8.49524	0.664638	3.66281	0.00863106	0.0230746	PF03871:RNA polymerase Rpb5, N-terminal domain|PF01191:RNA polymerase Rpb5, C-terminal domain
CsaV3_1G038290	16.9278	1.34155	3.65466	0.000251988	0.000967977	PF07816:Protein of unknown function (DUF1645)
CsaV3_3G021640	29.0685	2.36492	3.62354	1.7523e-06	9.52992e-06	-
CsaV3_5G034500	290.019	23.5737	3.6213	6.89682e-45	3.51972e-43	PF00069:Protein kinase domain|PF08263:Leucine rich repeat N-terminal domain
CsaV3_7G035240	28.9321	2.34223	3.61937	1.77072e-06	9.62204e-06	PF13178:Protein of unknown function (DUF4005)|PF00612:IQ calmodulin-binding motif
CsaV3_6G040950	20.6396	1.68708	3.61483	3.73802e-05	0.000165601	PF04844:Transcriptional repressor, ovate
CsaV3_4G028820	98.0996	8.07088	3.60174	4.56853e-18	7.07019e-17	-
CsaV3_3G008480	57.1873	4.75532	3.59674	1.50595e-10	1.30882e-09	PF00704:Glycosyl hydrolases family 18
CsaV3_2G012270	12.0919	0.999744	3.5867	0.00290015	0.00874924	-
CsaV3_1G032500	662.949	55.3304	3.58408	5.57664e-60	4.00739e-58	PF16913:Purine nucleobase transmembrane transport
CsaV3_2G013250	103.624	8.67321	3.57086	7.39446e-16	9.88592e-15	PF03822:NAF domain|PF00069:Protein kinase domain
CsaV3_2G035090	27.7656	2.35357	3.55941	2.23628e-06	1.19525e-05	-
CsaV3_5G033350	1123.96	96.4982	3.54147	9.62192e-74	9.59541e-72	PF16136:Putative nuclear localisation signal|PF16135:TPL-binding domain in jasmonate signalling|PF07897:Ethylene-responsive binding factor-associated repression
CsaV3_1G010980	2756.03	237.516	3.53685	6.97041e-164	4.54145e-161	PF00291:Pyridoxal-phosphate dependent enzyme
CsaV3_UNG111850	11.6328	0.998815	3.53404	0.00579598	0.0162165	-
CsaV3_3G033430	27.1757	2.32809	3.53301	6.21217e-06	3.11741e-05	-
CsaV3_4G032690	15.4236	1.33299	3.52234	0.00104235	0.00350187	-
CsaV3_6G008220	34.8026	3.04183	3.5193	1.40922e-07	8.92565e-07	PF09331:Domain of unknown function (DUF1985)
CsaV3_5G004780	77.1319	6.73603	3.51789	1.89754e-12	1.94694e-11	-
CsaV3_3G016930	385.388	33.6695	3.51723	1.2911e-61	9.70611e-60	PF01161:Phosphatidylethanolamine-binding protein
CsaV3_7G035080	11.4649	0.997886	3.51031	0.00357923	0.0105599	PF00069:Protein kinase domain
CsaV3_6G013670	186.381	16.5459	3.49693	3.16254e-30	8.99782e-29	PF03195:Protein of unknown function DUF260
CsaV3_7G005920	980.977	87.432	3.48712	5.24149e-105	1.11359e-102	PF06974:Protein of unknown function (DUF1298)
CsaV3_5G015720	18.9255	1.70028	3.48691	0.000147023	0.000588635	PF04504:Protein of unknown function, DUF573
CsaV3_1G043940	33.6788	3.01914	3.47605	1.31026e-07	8.33397e-07	PF04578:Protein of unknown function, DUF594|PF13968:Domain of unknown function (DUF4220)
CsaV3_4G014900	251.876	22.7407	3.46457	3.31963e-28	8.69778e-27	PF05199:GMC oxidoreductase|PF00732:GMC oxidoreductase
CsaV3_4G027100	29.4407	2.69538	3.45004	2.81788e-06	1.48619e-05	PF00069:Protein kinase domain
CsaV3_6G002150	29.4384	2.6991	3.44898	2.86062e-05	0.000129071	-
CsaV3_2G017120	11440.1	1048.14	3.44803	1.02856e-149	5.15493e-147	PF02362:B3 DNA binding domain
CsaV3_4G023620	2131.3	196.386	3.43993	1.72432e-06	9.38559e-06	PF00141:Peroxidase
CsaV3_4G004680	7.26855	0.664638	3.43653	0.0210768	0.0499717	-
CsaV3_6G047360	453.353	42.119	3.42885	7.40792e-52	4.52485e-50	PF00657:GDSL-like Lipase/Acylhydrolase
CsaV3_5G040270	7.25879	0.676914	3.42595	0.0180328	0.0436332	PF00657:GDSL-like Lipase/Acylhydrolase
CsaV3_1G040280	14.3662	1.34248	3.41701	0.000543437	0.00194721	PF00249:Myb-like DNA-binding domain
CsaV3_1G001250	21.4561	2.05529	3.3969	0.000322252	0.00121153	PF04864:Allinase
CsaV3_3G046100	2054.94	195.587	3.39395	1.61594e-115	4.32674e-113	PF13905:Thioredoxin-like|PF00069:Protein kinase domain|PF13405:EF-hand domain|PF13499:EF-hand domain pair
CsaV3_2G004530	8673.98	826.468	3.39147	2.7956e-100	5.25412e-98	PF00550:Phosphopantetheine attachment site
CsaV3_3G012130	14.0218	1.33299	3.38648	0.00232094	0.00719247	PF00083:Sugar (and other) transporter
CsaV3_4G032900	2254.9	216.194	3.3817	1.42278e-102	2.83771e-100	PF11721:Di-glucose binding within endoplasmic reticulum|PF07714:Protein tyrosine kinase|PF13855:Leucine rich repeat
CsaV3_1G010690	976.722	93.9659	3.37947	2.53039e-57	1.74151e-55	PF00085:Thioredoxin|PF01507:Phosphoadenosine phosphosulfate reductase family
CsaV3_1G012620	690.806	66.3978	3.37681	9.04697e-63	6.93459e-61	PF00657:GDSL-like Lipase/Acylhydrolase
CsaV3_2G030300	27.771	2.6632	3.37411	0.000527651	0.0018969	PF01486:K-box region|PF00319:SRF-type transcription factor (DNA-binding and dimerisation domain)
CsaV3_6G013340	672.729	65.422	3.36353	9.41528e-60	6.71646e-58	PF14543:Xylanase inhibitor N-terminal|PF14541:Xylanase inhibitor C-terminal
CsaV3_4G027160	100142	9858.38	3.34453	1.77522e-106	3.94301e-104	PF00234:Protease inhibitor/seed storage/LTP family
CsaV3_7G000090	17.0383	1.68615	3.33827	0.000339061	0.00126984	PF05368:NmrA-like family
CsaV3_6G013080	1594.73	158.597	3.33014	7.57799e-180	6.43997e-177	PF08100:Dimerisation domain|PF00891:O-methyltransferase
CsaV3_1G032040	96.8735	9.68821	3.31802	1.01652e-07	6.55305e-07	PF13855:Leucine rich repeat
CsaV3_3G047070	13.3557	1.34341	3.31217	0.00097976	0.0033115	PF00690:Cation transporter/ATPase, N-terminus|PF00702:haloacid dehalogenase-like hydrolase|PF00122:E1-E2 ATPase
CsaV3_4G024180	80.089	8.04818	3.31095	8.3052e-11	7.41927e-10	PF13639:Ring finger domain
CsaV3_1G045060	146633	14966	3.29244	1.96836e-27	4.95157e-26	PF00657:GDSL-like Lipase/Acylhydrolase
CsaV3_4G031930	35.7446	3.69605	3.27327	1.06043e-06	5.9441e-06	PF03188:Eukaryotic cytochrome b561
CsaV3_5G014870	136.341	14.13	3.26931	1.18885e-23	2.49328e-22	-
CsaV3_2G002270	3511.07	368.997	3.25094	5.86582e-160	3.47434e-157	PF00447:HSF-type DNA-binding
CsaV3_3G010290	749.163	78.7164	3.25016	1.78699e-69	1.62458e-67	PF04116:Fatty acid hydroxylase superfamily|PF12076:WAX2 C-terminal domain
CsaV3_2G010110	251.913	26.5541	3.24457	2.33804e-36	8.72124e-35	PF00657:GDSL-like Lipase/Acylhydrolase
CsaV3_6G046800	15.7828	1.66345	3.23369	0.000683214	0.00239707	PF05142:Domain of unknown function (DUF702)
CsaV3_4G024190	22.3477	2.39989	3.23334	0.000221243	0.000858869	PF04554:Extensin-like region
CsaV3_6G031250	9.4969	1.02151	3.22637	0.0134148	0.033852	PF13947:Wall-associated receptor kinase galacturonan-binding|PF07714:Protein tyrosine kinase
CsaV3_6G009760	18.8437	2.01084	3.2256	0.000480879	0.00174545	-
CsaV3_2G009420	322	34.6062	3.21641	8.65631e-36	3.15077e-34	PF00728:Glycosyl hydrolase family 20, catalytic domain|PF14845:beta-acetyl hexosaminidase like
CsaV3_7G007390	2178.17	235.544	3.20825	3.62702e-117	9.98502e-115	PF01425:Amidase
CsaV3_2G034240	37.3465	4.05106	3.20692	9.81948e-08	6.34275e-07	PF02469:Fasciclin domain
CsaV3_3G047690	776.886	84.167	3.20642	5.73652e-88	8.24457e-86	PF00046:Homeobox domain|PF02183:Homeobox associated leucine zipper
CsaV3_5G034490	266.608	28.9161	3.20365	1.77252e-41	7.90996e-40	PF07714:Protein tyrosine kinase
CsaV3_2G005170	9.26069	1.01109	3.19379	0.0108504	0.0281725	-
CsaV3_6G045860	3055.1	338.636	3.17349	1.69298e-190	1.65455e-187	PF00067:Cytochrome P450
CsaV3_5G023590	36.2204	4.03972	3.16502	2.73536e-07	1.66455e-06	PF04570:zinc-finger of the FCS-type, C2-C2
CsaV3_4G034170	65.9341	7.38839	3.15625	5.33012e-09	3.97947e-08	PF07859:alpha/beta hydrolase fold
CsaV3_1G034100	62.4874	7.01719	3.149	7.80225e-09	5.71814e-08	-
CsaV3_3G041480	1260.75	143.004	3.13933	3.15233e-46	1.6698e-44	PF02704:Gibberellin regulated protein
CsaV3_5G030860	85.723	9.70885	3.13739	4.951e-14	5.80866e-13	PF00067:Cytochrome P450
CsaV3_2G024400	1181.88	134.917	3.12982	2.80853e-61	2.09525e-59	PF00657:GDSL-like Lipase/Acylhydrolase
CsaV3_6G040690	241.266	27.6606	3.12678	6.91969e-31	2.05239e-29	PF14009:Domain of unknown function (DUF4228)
CsaV3_7G006590	93.9843	10.7871	3.12404	3.15846e-15	4.03498e-14	PF00201:UDP-glucoronosyl and UDP-glucosyl transferase
CsaV3_7G031680	8.79227	1.01109	3.12253	0.0104223	0.02718	PF00069:Protein kinase domain
CsaV3_5G037750	75.5881	8.70539	3.11371	9.47522e-10	7.60586e-09	PF15697:Domain of unknown function (DUF4666)
CsaV3_1G029130	317.135	36.5997	3.11315	2.49524e-39	1.04661e-37	PF04484:Family of unknown function (DUF566)
CsaV3_6G006560	10106	1168.32	3.11265	8.54057e-23	1.7192e-21	PF12076:WAX2 C-terminal domain|PF04116:Fatty acid hydroxylase superfamily
CsaV3_1G036710	71.9526	8.32583	3.10463	3.11362e-08	2.1369e-07	PF06813:Nodulin-like
CsaV3_4G025690	6213.31	722.498	3.10401	1.0996e-77	1.23522e-75	PF02798:Glutathione S-transferase, N-terminal domain|PF00043:Glutathione S-transferase, C-terminal domain
CsaV3_5G037930	273.926	32.3187	3.08372	1.01776e-38	4.15307e-37	PF00462:Glutaredoxin
CsaV3_3G011560	60.1052	7.10239	3.08351	6.21385e-07	3.59869e-06	PF03092:BT1 family
CsaV3_4G001750	17.0234	2.03353	3.07146	0.000495373	0.00179373	PF00702:haloacid dehalogenase-like hydrolase|PF00122:E1-E2 ATPase|PF00690:Cation transporter/ATPase, N-terminus
CsaV3_1G030200	9042.63	1079.62	3.06615	8.82834e-22	1.69508e-20	-
CsaV3_6G014060	610.203	72.8008	3.06581	4.95557e-36	1.82071e-34	PF00221:Aromatic amino acid lyase
CsaV3_2G025950	84.3159	10.0676	3.06309	3.88657e-12	3.87587e-11	PF00170:bZIP transcription factor
CsaV3_1G000450	319.978	38.3324	3.06031	1.534e-44	7.66841e-43	PF03110:SBP domain
CsaV3_3G043010	1410.35	169.298	3.05733	1.2226e-103	2.48927e-101	-
CsaV3_1G000580	310.593	37.2834	3.05626	1.37403e-42	6.39449e-41	PF00149:Calcineurin-like phosphoesterase|PF16656:Purple acid Phosphatase, N-terminal domain|PF14008:Iron/zinc purple acid phosphatase-like protein C
CsaV3_6G050180	357.926	43.0792	3.0542	1.64783e-45	8.5661e-44	PF05678:VQ motif
CsaV3_3G048150	36.0622	4.338	3.04705	8.83823e-07	5.0073e-06	PF00319:SRF-type transcription factor (DNA-binding and dimerisation domain)|PF01486:K-box region
CsaV3_UNG174360	97.3369	11.8151	3.04436	3.9858e-16	5.46329e-15	PF00201:UDP-glucoronosyl and UDP-glucosyl transferase
CsaV3_6G016170	11.2287	1.37838	3.04254	0.0120025	0.0307594	-
CsaV3_6G045840	339.953	41.2251	3.04253	2.4505e-16	3.40181e-15	PF00067:Cytochrome P450
CsaV3_3G004020	3065.54	374.741	3.03221	4.58398e-173	3.4461e-170	PF00891:O-methyltransferase|PF08100:Dimerisation domain
CsaV3_3G034250	644.981	79.4017	3.0216	6.68865e-76	6.99125e-74	PF10250:GDP-fucose protein O-fucosyltransferase
CsaV3_6G002180	10.8843	1.34155	3.01515	0.00736661	0.0200178	PF03195:Protein of unknown function DUF260
CsaV3_1G002470	975.728	121.003	3.0119	2.63924e-41	1.17509e-39	PF02365:No apical meristem (NAM) protein
CsaV3_2G034290	13.6193	1.7107	3.00833	0.00351689	0.0103964	-
CsaV3_4G006540	5030.49	627.349	3.00347	2.51018e-140	1.02217e-137	PF00759:Glycosyl hydrolase family 9|PF09478:Carbohydrate binding domain CBM49
CsaV3_5G011150	10.7756	1.34155	3.00319	0.0132901	0.0335964	PF00067:Cytochrome P450
CsaV3_6G012600	129.423	16.1844	3.00041	3.56477e-20	6.25466e-19	-
CsaV3_5G031790	404.576	50.6403	3.0003	2.39688e-52	1.49202e-50	PF14416:PMR5 N terminal Domain|PF13839:GDSL/SGNH-like Acyl-Esterase family found in Pmr5 and Cas1p
CsaV3_7G027050	781.352	97.8641	2.99635	1.8345e-65	1.53236e-63	PF00433:Protein kinase C terminal domain|PF00069:Protein kinase domain
CsaV3_1G014400	483.134	60.7648	2.98976	1.59823e-32	5.04668e-31	PF03015:Male sterility protein|PF07993:Male sterility protein
CsaV3_3G001940	47.4407	5.99588	2.97754	8.57575e-06	4.22114e-05	PF00067:Cytochrome P450
CsaV3_5G031640	455.437	58.139	2.96843	3.26419e-56	2.17013e-54	PF00722:Glycosyl hydrolases family 16|PF06955:Xyloglucan endo-transglycosylase (XET) C-terminus
CsaV3_5G023570	36.7536	4.69115	2.96718	2.5962e-06	1.37596e-05	-
CsaV3_1G010080	1047.2	134.346	2.96278	6.12853e-62	4.62503e-60	PF13520:Amino acid permease|PF13906:C-terminus of AA_permease
CsaV3_5G024520	164.972	21.1567	2.9613	4.46356e-23	9.12603e-22	PF03358:NADPH-dependent FMN reductase
CsaV3_2G008770	52.0083	6.68301	2.9544	7.33491e-08	4.82072e-07	PF00010:Helix-loop-helix DNA-binding domain
CsaV3_5G031910	130.208	16.9435	2.94696	4.02883e-17	5.90311e-16	PF13912:C2H2-type zinc finger
CsaV3_1G040220	33.6643	4.36255	2.9461	0.00326534	0.0097397	-
CsaV3_1G007380	492.265	64.3502	2.93574	4.646e-35	1.64215e-33	PF12146:Serine aminopeptidase, S33
CsaV3_1G006960	583.184	76.132	2.93529	1.84998e-50	1.09575e-48	PF04101:Glycosyltransferase family 28 C-terminal domain|PF03033:Glycosyltransferase family 28 N-terminal domain
CsaV3_5G014640	76.5598	10.0166	2.92779	7.03746e-11	6.34768e-10	PF04398:Protein of unknown function, DUF538
CsaV3_3G041560	315.833	41.5894	2.92749	1.97596e-27	4.96429e-26	-
CsaV3_6G014500	53.9102	7.10517	2.92672	1.28442e-08	9.15914e-08	PF05577:Serine carboxypeptidase S28
CsaV3_7G007510	101.996	13.4871	2.92031	1.25181e-15	1.64878e-14	-
CsaV3_3G017490	791.063	104.698	2.91747	2.80213e-89	4.18095e-87	-
CsaV3_1G001850	20.3203	2.68496	2.91746	0.00128377	0.00422361	PF02319:E2F/DP family winged-helix DNA-binding domain
CsaV3_3G036950	122.047	16.2448	2.91374	3.30165e-18	5.1586e-17	-
CsaV3_3G001670	45.7356	6.10822	2.90967	2.98131e-07	1.80187e-06	-
CsaV3_2G002660	128.597	17.2181	2.9039	4.30473e-15	5.46011e-14	PF00067:Cytochrome P450
CsaV3_7G006690	32.7738	4.38896	2.9024	2.51011e-05	0.000114179	PF00724:NADH:flavin oxidoreductase / NADH oxidase family
CsaV3_5G034180	1276.28	170.852	2.90196	7.32449e-41	3.20278e-39	PF03398:Regulator of Vps4 activity in the MVB pathway
CsaV3_4G004920	32.5724	4.3512	2.89825	1.01883e-05	4.95126e-05	PF07714:Protein tyrosine kinase
CsaV3_4G004100	25.041	3.37415	2.89504	5.20661e-05	0.000225002	PF00083:Sugar (and other) transporter
CsaV3_7G035200	29.8762	4.03972	2.88569	5.18902e-06	2.62826e-05	PF12819:Carbohydrate-binding protein of the ER|PF07714:Protein tyrosine kinase
CsaV3_6G013350	661.539	89.7953	2.88194	2.1391e-34	7.3096e-33	PF03352:Methyladenine glycosylase
CsaV3_3G041420	987.369	134.131	2.88048	9.91068e-64	7.87456e-62	PF00067:Cytochrome P450
CsaV3_1G013720	637.752	86.5417	2.87998	8.90807e-38	3.46157e-36	PF13207:AAA domain
CsaV3_5G035890	9.85987	1.33299	2.87799	0.0180192	0.043611	PF13912:C2H2-type zinc finger
CsaV3_3G049220	427.428	58.2219	2.87598	4.52763e-47	2.45144e-45	PF00153:Mitochondrial carrier protein
CsaV3_5G028280	854.616	116.509	2.87374	1.83351e-48	1.03279e-46	PF04043:Plant invertase/pectin methylesterase inhibitor
CsaV3_5G004500	54.2841	7.41944	2.87271	4.38368e-09	3.30442e-08	-
CsaV3_1G030250	9.8125	1.33021	2.87252	0.0125076	0.0318948	PF12937:F-box-like
CsaV3_1G027960	1565.36	213.916	2.87087	1.335e-52	8.36345e-51	PF03006:Haemolysin-III related
CsaV3_2G005050	19.5757	2.69538	2.86174	0.000518428	0.00186752	PF00931:NB-ARC domain|PF01582:TIR domain
CsaV3_6G006430	12.1722	1.66345	2.85962	0.00479714	0.0136983	PF14543:Xylanase inhibitor N-terminal|PF14541:Xylanase inhibitor C-terminal
CsaV3_3G023680	36.5853	5.06494	2.85562	7.916e-07	4.51228e-06	PF00847:AP2 domain
CsaV3_3G032840	745.662	103.738	2.8462	1.51663e-09	1.19292e-08	PF01370:NAD dependent epimerase/dehydratase family
CsaV3_1G002910	57.8208	8.10306	2.83859	5.94801e-07	3.45805e-06	PF08414:Respiratory burst NADPH oxidase|PF01794:Ferric reductase like transmembrane component|PF08030:Ferric reductase NAD binding domain|PF08022:FAD-binding domain
CsaV3_3G019380	38.7251	5.45492	2.83653	5.05697e-06	2.5687e-05	PF08263:Leucine rich repeat N-terminal domain
CsaV3_3G016530	3573.44	501.575	2.83322	1.016e-150	5.226e-148	PF00481:Protein phosphatase 2C
CsaV3_5G001170	588.803	82.6302	2.83156	2.68295e-60	1.96408e-58	-
CsaV3_1G003330	47.7951	6.71055	2.83097	6.99701e-07	4.02483e-06	-
CsaV3_3G006250	33.4684	4.709	2.82999	8.52219e-06	4.19795e-05	PF01357:Pollen allergen|PF03330:Rare lipoprotein A (RlpA)-like double-psi beta-barrel
CsaV3_5G026750	156.311	22.05	2.82456	0.000964631	0.00326714	PF03330:Rare lipoprotein A (RlpA)-like double-psi beta-barrel|PF01357:Pollen allergen
CsaV3_6G028480	97.1326	13.7421	2.82042	0.0058664	0.016376	PF07779:10 TM Acyl Transferase domain found in Cas1p
CsaV3_3G026550	522.144	73.9041	2.81997	1.49773e-08	1.06298e-07	-
CsaV3_6G001800	147.257	20.8755	2.81848	3.11773e-20	5.48508e-19	PF00425:chorismate binding enzyme|PF04715:Anthranilate synthase component I, N terminal region
CsaV3_3G008200	87.7082	12.4751	2.8148	2.31345e-06	1.2338e-05	PF01370:NAD dependent epimerase/dehydratase family
CsaV3_6G001030	602.901	85.9267	2.80967	4.46127e-42	2.05177e-40	PF02519:Auxin responsive protein
CsaV3_3G014170	65.5101	9.34919	2.80285	1.52508e-07	9.61266e-07	PF04535:Domain of unknown function (DUF588)
CsaV3_1G033880	282.592	40.733	2.79426	1.34052e-30	3.90488e-29	PF02458:Transferase family
CsaV3_5G026120	32.5021	4.67795	2.79272	0.000166798	0.000661841	PF00005:ABC transporter|PF01061:ABC-2 type transporter
CsaV3_5G021810	14.0157	2.03074	2.79199	0.00423757	0.0122544	PF13499:EF-hand domain pair
CsaV3_2G015480	48.5085	7.00883	2.78569	1.02677e-06	5.77364e-06	-
CsaV3_4G006800	681.929	99.0486	2.78184	1.62441e-56	1.09864e-54	PF03552:Cellulose synthase
CsaV3_3G025070	853.882	124.353	2.77976	4.5089e-53	2.87071e-51	PF00153:Mitochondrial carrier protein
CsaV3_3G038510	11.5499	1.67759	2.77895	0.0105192	0.0274035	PF00076:RNA recognition motif. (a.k.a. RRM, RBD, or RNP domain)
CsaV3_1G005230	209.874	30.5559	2.77841	1.17117e-27	2.97681e-26	-
CsaV3_3G011170	525.354	76.7318	2.77509	6.29303e-53	3.96785e-51	PF13414:TPR repeat
CsaV3_6G044830	22040.3	3247.14	2.76289	6.73308e-18	1.02897e-16	PF00107:Zinc-binding dehydrogenase|PF08240:Alcohol dehydrogenase GroES-like domain
CsaV3_6G048960	5048.37	744.041	2.76229	1.09313e-50	6.53402e-49	PF01507:Phosphoadenosine phosphosulfate reductase family|PF00085:Thioredoxin
CsaV3_4G017700	563.51	83.2421	2.76085	2.28498e-26	5.4935e-25	-
CsaV3_1G033500	100.131	14.8136	2.75752	1.39994e-13	1.57895e-12	-
CsaV3_1G029420	6374.62	943.19	2.75654	2.95507e-46	1.56956e-44	PF04116:Fatty acid hydroxylase superfamily|PF12076:WAX2 C-terminal domain
CsaV3_5G006690	441.914	65.5635	2.75447	1.30035e-33	4.29335e-32	PF09713:Plant protein 1589 of unknown function (A_thal_3526)
CsaV3_1G011710	1158.68	172.251	2.7496	2.28337e-108	5.18962e-106	PF01161:Phosphatidylethanolamine-binding protein
CsaV3_6G000600	8263.13	1231.34	2.74636	1.23775e-63	9.79477e-62	PF01553:Acyltransferase
CsaV3_7G000710	40.5482	6.05148	2.74339	8.41964e-06	4.15477e-05	PF02519:Auxin responsive protein
CsaV3_3G032320	119.435	17.8552	2.74229	1.01665e-16	1.44625e-15	PF00067:Cytochrome P450
CsaV3_1G006570	841.132	125.808	2.74227	6.46053e-32	1.99176e-30	-
CsaV3_4G037280	3906.17	584.328	2.74066	2.84253e-81	3.42964e-79	PF16414:Niemann-Pick C1 N terminus|PF02460:Patched family
CsaV3_5G005480	38.2288	5.72679	2.73971	7.02507e-07	4.0374e-06	PF00249:Myb-like DNA-binding domain
CsaV3_6G048950	544.126	81.4607	2.73964	3.25306e-62	2.4741e-60	PF14686:Polysaccharide lyase family 4, domain II|PF06045:Rhamnogalacturonate lyase family|PF14683:Polysaccharide lyase family 4, domain III
CsaV3_7G001130	768.055	115.44	2.73396	1.63172e-75	1.67861e-73	PF01494:FAD binding domain
CsaV3_3G037060	5214.82	786.019	2.72976	1.67813e-56	1.13106e-54	PF14510:ABC-transporter extracellular N-terminal|PF00005:ABC transporter|PF08370:Plant PDR ABC transporter associated|PF01061:ABC-2 type transporter
CsaV3_3G027830	1419.71	214.497	2.7257	6.30651e-52	3.86417e-50	PF00195:Chalcone and stilbene synthases, N-terminal domain|PF02797:Chalcone and stilbene synthases, C-terminal domain
CsaV3_3G027970	327.153	49.6207	2.72222	2.83947e-23	5.83599e-22	-
CsaV3_2G010260	8234.48	1250.97	2.7185	3.90556e-86	5.22863e-84	PF03405:Fatty acid desaturase
CsaV3_3G032130	77.6805	11.8605	2.7169	5.89687e-11	5.34106e-10	-
CsaV3_2G025060	275.14	41.9284	2.71688	4.23396e-27	1.04756e-25	PF00076:RNA recognition motif. (a.k.a. RRM, RBD, or RNP domain)|PF04059:RNA recognition motif 2
CsaV3_3G008060	132.508	20.2032	2.71297	1.78463e-18	2.83596e-17	PF03351:DOMON domain|PF03188:Eukaryotic cytochrome b561
CsaV3_1G034060	360.236	55.0914	2.70791	1.17064e-25	2.71749e-24	-
CsaV3_3G045690	533.67	82.2613	2.6989	2.15855e-48	1.20891e-46	PF02362:B3 DNA binding domain|PF06507:Auxin response factor|PF02309:AUX/IAA family
CsaV3_5G034460	21.8082	3.36466	2.69711	0.000205043	0.000799794	-
CsaV3_1G045750	250.449	38.64	2.69464	1.33364e-32	4.22484e-31	PF00071:Ras family
CsaV3_3G045970	549.878	84.9895	2.69357	1.45991e-20	2.63241e-19	-
CsaV3_6G031980	1945.51	300.886	2.69281	3.25784e-136	1.17922e-133	PF00549:CoA-ligase|PF00285:Citrate synthase
CsaV3_6G049370	352.62	54.5668	2.69236	3.85085e-33	1.24617e-31	PF01657:Salt stress response/antifungal|PF07714:Protein tyrosine kinase
CsaV3_6G042360	2543.55	393.769	2.69111	2.09117e-52	1.30588e-50	PF00067:Cytochrome P450
CsaV3_3G019480	10.7514	1.68708	2.67477	0.0111865	0.0289412	PF01554:MatE
CsaV3_2G012230	120.715	18.9515	2.67393	6.81561e-12	6.66089e-11	PF01373:Glycosyl hydrolase family 14
CsaV3_4G037920	66.0692	10.3592	2.66888	7.18616e-07	4.11832e-06	-
CsaV3_6G032490	31.8859	5.00635	2.66418	9.12384e-05	0.000379678	PF00984:UDP-glucose/GDP-mannose dehydrogenase family, central domain|PF03720:UDP-glucose/GDP-mannose dehydrogenase family, UDP binding domain
CsaV3_1G014410	17.0337	2.68682	2.66196	0.000937477	0.00318345	-
CsaV3_6G033570	59.2825	9.41522	2.6532	1.33173e-09	1.05129e-08	PF03720:UDP-glucose/GDP-mannose dehydrogenase family, UDP binding domain|PF00984:UDP-glucose/GDP-mannose dehydrogenase family, central domain|PF03721:UDP-glucose/GDP-mannose dehydrogenase family, NAD binding domain
CsaV3_5G032100	2944.68	472.443	2.63946	1.60916e-60	1.18243e-58	-
CsaV3_7G030830	481.502	77.3285	2.63751	4.37706e-43	2.08668e-41	PF01593:Flavin containing amine oxidoreductase
CsaV3_1G046070	1083.37	174.33	2.63497	6.36307e-42	2.89913e-40	PF00365:Phosphofructokinase
CsaV3_2G016960	454.112	73.0567	2.63462	9.98058e-20	1.70823e-18	PF07714:Protein tyrosine kinase
CsaV3_4G010160	12.5278	2.02218	2.63056	0.0152574	0.0378596	-
CsaV3_7G035290	22.8712	3.69419	2.62845	0.000177906	0.000703018	PF01627:Hpt domain
CsaV3_7G003960	1108.09	179.32	2.62829	2.49979e-79	2.9258e-77	-
CsaV3_1G006020	4196.53	678.899	2.6279	2.80086e-211	4.2112e-208	-
CsaV3_5G031220	1643.12	266.069	2.62722	7.94846e-96	1.39965e-93	PF00155:Aminotransferase class I and II
CsaV3_5G039730	37.2569	6.01094	2.62613	1.38113e-05	6.5603e-05	PF00931:NB-ARC domain|PF01582:TIR domain
CsaV3_2G001730	282.556	45.8765	2.62426	1.47651e-34	5.08095e-33	PF13855:Leucine rich repeat
CsaV3_5G006900	146.934	23.8199	2.62255	2.86819e-16	3.96475e-15	PF06136:Domain of unknown function (DUF966)
CsaV3_2G001460	128.571	21.0001	2.61835	3.04567e-15	3.89598e-14	-
CsaV3_3G045360	293.236	48.0582	2.60853	7.0111e-32	2.1547e-30	PF00150:Cellulase (glycosyl hydrolase family 5)
CsaV3_3G019400	14.3564	2.3545	2.60811	0.00247869	0.0076165	PF08263:Leucine rich repeat N-terminal domain
CsaV3_4G036960	1001.29	164.58	2.60607	8.87899e-65	7.32273e-63	-
CsaV3_1G036810	438.826	72.1038	2.60393	6.66239e-28	1.71121e-26	-
CsaV3_1G011490	1715.14	283.16	2.59806	3.3003e-37	1.25746e-35	PF11883:Domain of unknown function (DUF3403)|PF07714:Protein tyrosine kinase|PF08276:PAN-like domain|PF01453:D-mannose binding lectin|PF00954:S-locus glycoprotein domain
CsaV3_2G010910	778.245	128.51	2.59694	9.43962e-43	4.43526e-41	-
CsaV3_7G034550	169.032	28.1023	2.59154	7.56709e-14	8.68505e-13	-
CsaV3_3G047080	532.701	88.4857	2.58921	8.56942e-43	4.04584e-41	PF00141:Peroxidase
CsaV3_6G031350	14.1221	2.33944	2.58714	0.0053026	0.0149862	PF02365:No apical meristem (NAM) protein
CsaV3_4G033590	14.1268	2.34223	2.58631	0.00369082	0.0108499	-
CsaV3_3G017330	7110.84	1188.8	2.58048	8.77187e-14	1.0009e-12	PF02458:Transferase family
CsaV3_2G012920	4180.6	700.222	2.5776	1.26183e-63	9.94504e-62	PF03171:2OG-Fe(II) oxygenase superfamily|PF14226:non-haem dioxygenase in morphine synthesis N-terminal
CsaV3_2G010130	54.2495	9.16232	2.57042	3.45594e-07	2.07654e-06	-
CsaV3_6G048750	587.23	98.8417	2.56978	4.82138e-55	3.17302e-53	PF02341:RbcX protein
CsaV3_2G002490	6357.63	1072.98	2.56667	8.25599e-83	1.02784e-80	-
CsaV3_1G014100	13.8771	2.36678	2.55281	0.00933429	0.0247019	PF08417:Pheophorbide a oxygenase
CsaV3_3G018140	1841.39	314.276	2.55061	4.35774e-88	6.30936e-86	-
CsaV3_5G030890	204.628	35.0083	2.54667	1.62317e-23	3.37516e-22	PF00067:Cytochrome P450
CsaV3_6G000980	434.715	74.463	2.54644	2.81953e-30	8.05708e-29	-
CsaV3_2G024940	612.148	105.062	2.54298	3.17323e-66	2.69669e-64	PF00564:PB1 domain
CsaV3_1G038410	17.6654	3.03997	2.54134	0.00197789	0.00623827	PF14299:Phloem protein 2|PF00646:F-box domain
CsaV3_3G032590	52.789	9.06412	2.54091	5.08184e-06	2.57999e-05	PF06101:Plant protein of unknown function (DUF946)
CsaV3_3G037130	23.4258	4.03693	2.53722	0.00131247	0.00431081	PF00067:Cytochrome P450
CsaV3_6G000970	8329	1435.06	2.53709	1.92337e-49	1.10897e-47	PF02179:BAG domain
CsaV3_4G000350	1398.16	240.904	2.53698	2.12884e-05	9.81142e-05	-
CsaV3_6G031100	7629.11	1314.66	2.5367	4.67203e-48	2.57238e-46	PF02298:Plastocyanin-like domain
CsaV3_1G028800	97.8253	16.9046	2.53496	6.04308e-11	5.46843e-10	-
CsaV3_1G036400	36.905	6.37916	2.53063	7.03391e-06	3.50115e-05	PF13639:Ring finger domain
CsaV3_5G031560	489.364	84.7448	2.5298	5.07188e-05	0.000219763	PF07816:Protein of unknown function (DUF1645)
CsaV3_6G013830	132.066	22.8901	2.52801	8.62625e-16	1.14778e-14	PF07983:X8 domain
CsaV3_3G042460	469.112	81.4287	2.52598	1.81969e-46	9.74455e-45	PF16561:Glycogen recognition site of AMP-activated protein kinase|PF00782:Dual specificity phosphatase, catalytic domain
CsaV3_1G040470	5301.44	921.433	2.52428	2.22003e-71	2.08619e-69	PF07714:Protein tyrosine kinase
CsaV3_3G006010	13.4834	2.33088	2.52384	0.0134527	0.0339287	-
CsaV3_1G033860	352	61.3214	2.52118	1.24145e-30	3.62712e-29	PF02458:Transferase family
CsaV3_1G039760	1204.46	210.007	2.52062	9.09974e-79	1.04626e-76	-
CsaV3_3G008880	84.7073	14.8342	2.51585	1.3181e-09	1.04139e-08	-
CsaV3_3G011500	79.9388	14.0346	2.50656	4.27355e-08	2.88335e-07	-
CsaV3_7G034870	399.408	70.6245	2.50095	1.39058e-25	3.20901e-24	PF00664:ABC transporter transmembrane region|PF00005:ABC transporter
CsaV3_2G031730	45.7647	8.10399	2.50024	1.36786e-07	8.68619e-07	PF01061:ABC-2 type transporter|PF14510:ABC-transporter extracellular N-terminal|PF08370:Plant PDR ABC transporter associated|PF00005:ABC transporter
CsaV3_4G007760	3555.69	632.246	2.49185	1.43746e-36	5.3825e-35	PF03055:Retinal pigment epithelial membrane protein
CsaV3_2G004520	232.854	41.3845	2.49153	7.68666e-29	2.06095e-27	-
CsaV3_5G031770	99886.6	17852.8	2.48413	2.95619e-52	1.82853e-50	PF00407:Pathogenesis-related protein Bet v I family
CsaV3_6G003550	261.39	46.6703	2.4837	9.44211e-26	2.19971e-24	-
CsaV3_2G031880	28.1054	5.0735	2.47382	6.15983e-05	0.000262856	-
CsaV3_3G010590	254.471	46.067	2.46511	4.71834e-30	1.33659e-28	PF13639:Ring finger domain
CsaV3_2G002820	1482.28	268.764	2.4629	9.58095e-48	5.23098e-46	PF02485:Core-2/I-Branching enzyme
CsaV3_1G008380	210.331	38.2259	2.46177	2.75182e-12	2.78044e-11	PF04564:U-box domain|PF00514:Armadillo/beta-catenin-like repeat
CsaV3_3G017560	36.9352	6.74737	2.45447	6.20516e-06	3.11469e-05	-
CsaV3_3G027730	291.574	53.5357	2.44324	1.36145e-13	1.53643e-12	PF00010:Helix-loop-helix DNA-binding domain
CsaV3_3G016000	16.4531	3.021	2.44164	0.00351895	0.0104009	PF03088:Strictosidine synthase
CsaV3_1G045670	787.119	145.07	2.4386	1.38126e-49	8.01129e-48	PF00069:Protein kinase domain
CsaV3_1G033710	156.978	29.0011	2.43718	9.79949e-18	1.48972e-16	PF07795:Protein of unknown function (DUF1635)
CsaV3_5G032120	1081.33	200.064	2.4344	1.81304e-64	1.48275e-62	PF00337:Galactoside-binding lectin|PF01762:Galactosyltransferase
CsaV3_6G004090	28172.9	5216.69	2.43309	1.10486e-14	1.35651e-13	PF00067:Cytochrome P450
CsaV3_3G032470	67.3771	12.5279	2.43131	7.92443e-09	5.80116e-08	PF01566:Natural resistance-associated macrophage protein
CsaV3_1G002060	494.601	91.746	2.42931	3.04925e-39	1.26541e-37	PF01814:Hemerythrin HHE cation binding domain|PF05495:CHY zinc finger|PF13639:Ring finger domain|PF14599:Zinc-ribbon
CsaV3_5G035790	97.1973	18.182	2.41762	1.95272e-12	2.00146e-11	-
CsaV3_6G034210	10.8215	2.03074	2.41719	0.0194388	0.0465512	-
CsaV3_3G022210	209.199	39.1992	2.41414	1.52761e-12	1.57483e-11	PF04852:Protein of unknown function (DUF640)
CsaV3_5G002930	5047.52	947.839	2.413	8.46205e-45	4.29608e-43	PF00501:AMP-binding enzyme|PF13193:AMP-binding enzyme C-terminal domain
CsaV3_1G036380	392.038	73.7279	2.41079	7.79389e-37	2.93525e-35	PF02775:Thiamine pyrophosphate enzyme, C-terminal TPP binding domain|PF00205:Thiamine pyrophosphate enzyme, central domain|PF02776:Thiamine pyrophosphate enzyme, N-terminal TPP binding domain
CsaV3_5G035080	37.6426	7.09661	2.40999	4.95665e-06	2.52102e-05	PF08472:Sucrose-6-phosphate phosphohydrolase C-terminal|PF05116:Sucrose-6F-phosphate phosphohydrolase
CsaV3_1G010990	60.8031	11.4272	2.40977	4.96489e-07	2.91335e-06	PF00046:Homeobox domain|PF01852:START domain
CsaV3_2G033910	1481.1	278.821	2.40896	3.18704e-83	3.9932e-81	PF01569:PAP2 superfamily
CsaV3_4G023610	34745.9	6593.65	2.39768	3.36172e-94	5.71376e-92	PF00141:Peroxidase
CsaV3_6G042650	60.0577	11.3959	2.39644	1.53586e-06	8.43254e-06	PF14389:Leucine-zipper of ternary complex factor MIP1|PF04784:Protein of unknown function, DUF547
CsaV3_7G007520	2859.12	544.062	2.39343	2.2021e-48	1.22978e-46	PF08491:Squalene epoxidase
CsaV3_6G002580	192.426	36.6671	2.39222	4.60082e-12	4.56485e-11	PF02496:ABA/WDS induced protein
CsaV3_6G052790	14.0975	2.67454	2.39164	0.00428704	0.012381	PF12708:Pectate lyase superfamily protein
CsaV3_3G046090	19.3168	3.66108	2.39122	0.00256971	0.00784932	-
CsaV3_7G025110	79.39	15.1506	2.38996	2.44759e-11	2.29671e-10	PF00067:Cytochrome P450
CsaV3_7G008610	362.223	69.0716	2.38917	1.89576e-19	3.18065e-18	PF00067:Cytochrome P450
CsaV3_1G002420	315.546	60.3284	2.38814	1.87199e-27	4.71521e-26	PF03330:Rare lipoprotein A (RlpA)-like double-psi beta-barrel|PF01357:Pollen allergen
CsaV3_5G039840	189.658	36.4471	2.38124	3.00671e-20	5.30407e-19	PF10536:Plant mobile domain
CsaV3_4G007090	85.5602	16.4863	2.37478	1.79072e-10	1.54191e-09	-
CsaV3_2G032360	19.1561	3.70833	2.37157	0.00263443	0.00802064	PF00847:AP2 domain
CsaV3_5G011170	10.4488	2.02032	2.37138	0.0112961	0.0291824	-
CsaV3_UNG022130	758.567	146.656	2.37075	0.00244637	0.00753282	-
CsaV3_5G008170	110.501	21.4278	2.36353	8.43971e-09	6.15532e-08	PF03168:Late embryogenesis abundant protein
CsaV3_3G021470	19.0146	3.69884	2.3606	0.00263849	0.00803177	-
CsaV3_6G051320	176.765	34.5089	2.35456	4.03996e-12	4.02268e-11	PF00664:ABC transporter transmembrane region|PF00005:ABC transporter
CsaV3_1G033850	911.792	178.42	2.35424	3.78154e-59	2.67804e-57	PF02458:Transferase family
CsaV3_4G003680	34.3105	6.71519	2.35121	8.23182e-06	4.06824e-05	-
CsaV3_5G035990	37.8872	7.44698	2.35066	9.41567e-05	0.000390657	PF06813:Nodulin-like
CsaV3_1G035680	27.6004	5.44358	2.3483	0.000435722	0.00159416	PF00481:Protein phosphatase 2C
CsaV3_4G005540	7777.34	1530.81	2.3448	8.93985e-79	1.03395e-76	PF03492:SAM dependent carboxyl methyltransferase
CsaV3_1G007040	5049.5	994.275	2.34464	9.75941e-67	8.40341e-65	PF00232:Glycosyl hydrolase family 1
CsaV3_2G033580	85.5597	16.9132	2.34154	9.78785e-10	7.8513e-09	PF00931:NB-ARC domain
CsaV3_2G016080	30.6618	6.06097	2.3398	2.49246e-05	0.000113429	-
CsaV3_6G000910	311.754	61.5622	2.33813	1.42396e-15	1.86297e-14	PF02453:Reticulon
CsaV3_2G025890	113.719	22.5635	2.33443	1.54857e-12	1.59559e-11	PF00010:Helix-loop-helix DNA-binding domain
CsaV3_1G039750	195.271	38.7402	2.33366	2.37467e-21	4.45444e-20	PF00481:Protein phosphatase 2C
CsaV3_5G034220	94.4623	18.9071	2.32316	4.96926e-12	4.91047e-11	PF08718:Glycolipid transfer protein (GLTP)
CsaV3_6G045870	176.578	35.2887	2.32165	1.22984e-17	1.85769e-16	PF00067:Cytochrome P450
CsaV3_6G048290	11.833	2.37719	2.32097	0.0126908	0.0322904	-
CsaV3_7G023370	109.292	21.9264	2.31798	4.46209e-08	3.00434e-07	PF00083:Sugar (and other) transporter
CsaV3_7G003610	184.366	36.9635	2.31692	2.24782e-19	3.752e-18	PF01554:MatE
CsaV3_2G036010	1135.62	227.967	2.31627	6.27356e-68	5.59922e-66	PF08241:Methyltransferase domain
CsaV3_5G008960	95.4356	19.1968	2.31521	1.78664e-09	1.39408e-08	PF00230:Major intrinsic protein
CsaV3_2G034640	222.504	44.7901	2.31313	1.8861e-13	2.11023e-12	PF13967:Late exocytosis, associated with Golgi transport|PF02714:Calcium-dependent channel, 7TM region, putative phosphate|PF14703:Cytosolic domain of 10TM putative phosphate transporter
CsaV3_3G009740	305.758	61.6437	2.31092	2.07662e-20	3.70344e-19	PF13855:Leucine rich repeat|PF07714:Protein tyrosine kinase|PF08263:Leucine rich repeat N-terminal domain
CsaV3_3G014650	43.3183	8.78276	2.30398	2.62312e-06	1.38947e-05	PF00133:tRNA synthetases class I (I, L, M and V)
CsaV3_6G013770	960.969	194.755	2.30224	2.82641e-34	9.59115e-33	PF13920:Zinc finger, C3HC4 type (RING finger)
CsaV3_4G011950	6344.75	1286.45	2.3021	2.80704e-95	4.85543e-93	-
CsaV3_1G034500	189.394	38.454	2.30172	4.00986e-18	6.23522e-17	PF00249:Myb-like DNA-binding domain
CsaV3_7G029000	58.3975	11.8878	2.30051	0.000325041	0.00122084	PF02705:K+ potassium transporter
CsaV3_4G031780	259.938	52.8114	2.29903	3.09313e-26	7.38196e-25	PF14309:Domain of unknown function (DUF4378)
CsaV3_2G002200	117.552	23.8824	2.2984	2.99375e-14	3.55719e-13	PF03759:PRONE (Plant-specific Rop nucleotide exchanger)
CsaV3_2G012890	91.0784	18.5454	2.29794	5.78888e-09	4.29736e-08	PF13639:Ring finger domain
CsaV3_2G006810	3125.92	637.797	2.29335	4.82916e-92	7.73694e-90	PF00481:Protein phosphatase 2C
CsaV3_3G011920	81.8167	16.6771	2.29066	8.32089e-06	4.10915e-05	PF05199:GMC oxidoreductase|PF00732:GMC oxidoreductase
CsaV3_5G014390	3815.36	784.219	2.28223	1.09727e-30	3.23e-29	PF00650:CRAL/TRIO domain
CsaV3_6G037820	13116	2700.03	2.28026	2.11294e-13	2.35727e-12	PF00657:GDSL-like Lipase/Acylhydrolase
CsaV3_5G002710	32975	6821.37	2.27323	8.70557e-15	1.07764e-13	PF00067:Cytochrome P450
CsaV3_4G030990	30.7155	6.36874	2.26939	0.000384982	0.00142434	-
CsaV3_3G021970	13.0248	2.71993	2.26732	0.0164075	0.0403093	PF00010:Helix-loop-helix DNA-binding domain
CsaV3_3G032690	175.739	36.5802	2.26244	3.69409e-15	4.70695e-14	-
CsaV3_4G033920	109.489	22.8514	2.25871	2.77381e-12	2.79902e-11	PF00232:Glycosyl hydrolase family 1
CsaV3_5G018860	61.3009	12.8924	2.2548	9.30266e-07	5.25671e-06	PF00170:bZIP transcription factor
CsaV3_1G000570	598.42	125.61	2.25311	6.05677e-29	1.64196e-27	PF12937:F-box-like|PF01753:MYND finger
CsaV3_1G017200	582.106	122.448	2.24797	5.03739e-15	6.34413e-14	-
CsaV3_7G001540	936.901	197.815	2.2434	2.85687e-60	2.08359e-58	PF03330:Rare lipoprotein A (RlpA)-like double-psi beta-barrel|PF01357:Pollen allergen
CsaV3_5G038380	417.179	88.1381	2.24226	4.5468e-41	2.00162e-39	-
CsaV3_4G007700	81.0856	17.1132	2.24192	1.27793e-10	1.11961e-09	PF00043:Glutathione S-transferase, C-terminal domain|PF02798:Glutathione S-transferase, N-terminal domain
CsaV3_7G034320	4378.31	926.652	2.24018	7.01123e-87	9.65082e-85	PF13768:von Willebrand factor type A domain
CsaV3_1G034580	5939.34	1257.86	2.2395	3.18796e-98	5.82353e-96	-
CsaV3_6G035920	333.249	70.5508	2.23878	1.23423e-30	3.61142e-29	PF03479:Domain of unknown function (DUF296)
CsaV3_5G038010	630.023	133.42	2.23864	8.31944e-39	3.40192e-37	-
CsaV3_2G035880	111.08	23.6464	2.23446	4.70923e-12	4.66058e-11	-
CsaV3_4G000730	65.0004	13.8062	2.23443	3.35051e-08	2.29143e-07	PF00232:Glycosyl hydrolase family 1
CsaV3_2G013060	46.4356	9.90247	2.23346	0.00316845	0.00948256	-
CsaV3_7G021860	1240.15	263.836	2.23316	2.69361e-53	1.72057e-51	PF04520:Senescence regulator
CsaV3_2G014350	8558.65	1823.52	2.23062	4.33742e-12	4.31008e-11	PF00501:AMP-binding enzyme
CsaV3_2G029650	835.781	178.033	2.23003	3.1854e-23	6.53516e-22	-
CsaV3_6G038570	319.39	68.252	2.22651	0.000335522	0.00125755	PF04564:U-box domain
CsaV3_1G028810	445.636	95.2507	2.22584	6.16587e-44	3.01182e-42	PF02362:B3 DNA binding domain
CsaV3_3G008320	61.4721	13.1539	2.22463	3.76703e-07	2.24963e-06	PF01504:Phosphatidylinositol-4-phosphate 5-Kinase
CsaV3_6G046060	34.3908	7.34115	2.22225	0.000285736	0.00108468	PF00069:Protein kinase domain
CsaV3_3G019790	265.029	56.8512	2.22046	6.22571e-20	1.08263e-18	-
CsaV3_4G001150	131.909	28.3582	2.22011	9.01146e-15	1.11268e-13	PF14310:Fibronectin type III-like domain|PF00933:Glycosyl hydrolase family 3 N terminal domain|PF01915:Glycosyl hydrolase family 3 C-terminal domain
CsaV3_5G005210	267.035	57.7049	2.20999	0.00299073	0.00899475	-
CsaV3_5G026640	7504.95	1622.52	2.20951	2.66309e-57	1.82641e-55	PF02544:3-oxo-5-alpha-steroid 4-dehydrogenase
CsaV3_7G006350	1110.11	240.243	2.20889	6.03181e-49	3.41733e-47	PF14368:Probable lipid transfer
CsaV3_7G033410	2034.89	440.179	2.20873	3.76434e-34	1.27077e-32	-
CsaV3_4G001540	917.792	198.619	2.2073	2.00714e-58	1.40615e-56	-
CsaV3_3G032150	20.141	4.36069	2.20658	0.00168753	0.00540819	PF01554:MatE
CsaV3_5G034310	1794.12	388.718	2.20628	1.3215e-48	7.46535e-47	PF02574:Homocysteine S-methyltransferase
CsaV3_5G004580	23.2913	5.03853	2.20605	0.000433586	0.00158874	-
CsaV3_3G009720	26.2078	5.68904	2.1996	0.0107776	0.0279984	PF07279:Protein of unknown function (DUF1442)
CsaV3_6G014310	1057.85	230.656	2.19802	1.37235e-37	5.31167e-36	PF07795:Protein of unknown function (DUF1635)
CsaV3_5G022950	21.6157	4.70529	2.19797	0.000629136	0.0022225	-
CsaV3_3G032170	100.088	21.8903	2.19318	6.60671e-13	6.99538e-12	-
CsaV3_1G040980	796.132	174.745	2.18726	1.70249e-25	3.91493e-24	PF00190:Cupin
CsaV3_UNG064490	1017.86	223.713	2.18569	4.06814e-05	0.000179372	PF03096:Ndr family
CsaV3_6G009780	164.787	36.1893	2.1844	2.05016e-12	2.09584e-11	-
CsaV3_5G014370	788.058	173.915	2.18079	4.52687e-53	2.8728e-51	PF13418:Galactose oxidase, central domain|PF13426:PAS domain|PF07646:Kelch motif|PF13415:Galactose oxidase, central domain
CsaV3_6G042160	74.8744	16.5619	2.17897	2.7917e-07	1.69672e-06	PF00069:Protein kinase domain
CsaV3_5G000470	1853.32	409.412	2.17833	2.91794e-07	1.76576e-06	PF00612:IQ calmodulin-binding motif
CsaV3_2G030070	666.92	147.629	2.17616	8.29182e-47	4.45253e-45	PF00069:Protein kinase domain
CsaV3_5G028160	46.924	10.4302	2.17005	4.7799e-06	2.43746e-05	PF13499:EF-hand domain pair
CsaV3_2G034770	2997.76	667.743	2.16649	1.28639e-114	3.30839e-112	PF03552:Cellulose synthase
CsaV3_7G028100	499.322	111.528	2.16388	1.6202e-25	3.73008e-24	PF01734:Patatin-like phospholipase
CsaV3_2G003920	37.6514	8.39278	2.16326	4.17435e-05	0.000183931	-
CsaV3_6G048230	161.76	36.1778	2.15901	2.79607e-11	2.60993e-10	-
CsaV3_2G018030	234.454	52.5444	2.15827	1.21217e-18	1.94524e-17	PF00892:EamA-like transporter family
CsaV3_7G021470	2785.54	626.236	2.15301	4.60075e-41	2.02081e-39	PF00274:Fructose-bisphosphate aldolase class-I
CsaV3_5G005430	967.775	218.56	2.14617	1.04623e-49	6.10435e-48	PF13855:Leucine rich repeat|PF08263:Leucine rich repeat N-terminal domain|PF07714:Protein tyrosine kinase
CsaV3_2G015560	118.889	26.8976	2.14288	9.06799e-13	9.51895e-12	-
CsaV3_5G010690	317.701	71.9772	2.14183	4.53512e-29	1.23287e-27	PF01490:Transmembrane amino acid transporter protein
CsaV3_4G006990	256.927	58.2024	2.14137	4.0527e-24	8.71442e-23	-
CsaV3_6G002340	1283.17	290.976	2.14097	2.77981e-87	3.88102e-85	PF13855:Leucine rich repeat|PF08263:Leucine rich repeat N-terminal domain|PF07714:Protein tyrosine kinase
CsaV3_6G051230	2264.63	513.951	2.13955	1.21894e-08	8.73368e-08	PF00657:GDSL-like Lipase/Acylhydrolase
CsaV3_4G035990	17.6226	3.98969	2.13667	0.0169029	0.0413548	-
CsaV3_4G027170	63.4881	14.4019	2.13653	1.39697e-07	8.85379e-07	PF13639:Ring finger domain
CsaV3_6G031110	475.309	108.309	2.13287	4.10564e-32	1.27582e-30	PF00481:Protein phosphatase 2C
CsaV3_6G031640	282.364	64.4019	2.13232	3.3834e-10	2.84683e-09	PF03087:Arabidopsis protein of unknown function
CsaV3_7G031520	914.917	208.706	2.13168	1.71535e-40	7.41776e-39	-
CsaV3_7G025220	2631.9	600.876	2.13071	1.33929e-35	4.84773e-34	PF01764:Lipase (class 3)
CsaV3_4G036210	3933.86	899.265	2.12898	3.43736e-27	8.5588e-26	PF08541:3-Oxoacyl-[acyl-carrier-protein (ACP)] synthase III C terminal|PF08392:FAE1/Type III polyketide synthase-like protein
CsaV3_4G006590	529.291	120.921	2.12863	4.28977e-34	1.44316e-32	-
CsaV3_3G030900	76.4466	17.488	2.12693	2.79297e-07	1.69696e-06	PF02519:Auxin responsive protein
CsaV3_4G000610	157.1	35.9872	2.12499	2.03089e-14	2.43982e-13	PF08381:Transcription factor regulating root and shoot growth via Pin3|PF01363:FYVE zinc finger|PF13713:Transcription factor BRX N-terminal domain|PF00415:Regulator of chromosome condensation (RCC1) repeat
CsaV3_1G008930	976.939	224.036	2.12406	3.63282e-58	2.51798e-56	PF02445:Quinolinate synthetase A protein|PF02657:Fe-S metabolism associated domain
CsaV3_7G006470	177.736	40.8935	2.12148	2.11828e-10	1.81436e-09	PF08263:Leucine rich repeat N-terminal domain|PF00069:Protein kinase domain|PF13855:Leucine rich repeat
CsaV3_6G039210	1643.86	377.76	2.12116	1.35724e-33	4.4661e-32	PF00005:ABC transporter|PF01061:ABC-2 type transporter
CsaV3_6G039680	1949.1	448.617	2.11942	2.59772e-07	1.5892e-06	PF00221:Aromatic amino acid lyase
CsaV3_1G042600	135.866	31.2953	2.11821	4.35725e-13	4.71316e-12	PF13621:Cupin-like domain
CsaV3_5G015010	17.3981	4.00754	2.11258	0.011671	0.0300081	-
CsaV3_5G037310	88.6944	20.4837	2.11242	3.82065e-10	3.19275e-09	-
CsaV3_1G005350	60.8307	14.1754	2.1032	0.000112512	0.000460366	PF03171:2OG-Fe(II) oxygenase superfamily|PF14226:non-haem dioxygenase in morphine synthesis N-terminal
CsaV3_6G013990	19461.5	4551.75	2.09613	4.36642e-84	5.65206e-82	PF03641:Possible lysine decarboxylase
CsaV3_5G036030	95.9311	22.4387	2.09327	1.88978e-09	1.47103e-08	PF00112:Papain family cysteine protease|PF08246:Cathepsin propeptide inhibitor domain (I29)
CsaV3_3G002570	455.853	106.888	2.09197	4.3854e-28	1.13985e-26	PF00847:AP2 domain
CsaV3_2G001980	111.576	26.1394	2.09153	4.10023e-10	3.41325e-09	PF05553:Cotton fibre expressed protein
CsaV3_5G002970	108.809	25.594	2.08905	3.77146e-11	3.48544e-10	PF05686:Glycosyl transferase family 90
CsaV3_5G035250	261.938	61.5868	2.08804	2.51208e-26	6.02467e-25	-
CsaV3_3G046530	1254.04	296.516	2.07969	2.33362e-35	8.40018e-34	PF00170:bZIP transcription factor
CsaV3_6G037910	17.1526	4.06334	2.07961	0.00745189	0.020213	PF14416:PMR5 N terminal Domain|PF13839:GDSL/SGNH-like Acyl-Esterase family found in Pmr5 and Cas1p
CsaV3_3G003890	134.968	31.9199	2.07867	9.91093e-12	9.5711e-11	-
CsaV3_4G006090	2389.81	565.808	2.07858	0.0019521	0.00616707	PF00155:Aminotransferase class I and II
CsaV3_5G038060	934.597	221.426	2.07693	4.83151e-19	7.9292e-18	PF00445:Ribonuclease T2 family
CsaV3_6G039530	236.495	56.0992	2.07618	0.00481345	0.0137409	PF00230:Major intrinsic protein
CsaV3_3G015080	487.384	115.727	2.07429	2.96025e-35	1.06167e-33	PF00182:Chitinase class I
CsaV3_UNG209110	34.0098	8.07851	2.07375	9.37188e-05	0.000389088	PF00119:ATP synthase A chain
CsaV3_6G040200	25.3071	6.00145	2.06915	0.00219717	0.00685819	PF00585:C-terminal regulatory domain of Threonine dehydratase|PF00291:Pyridoxal-phosphate dependent enzyme
CsaV3_4G001080	879.444	210.145	2.06523	5.34442e-55	3.50544e-53	-
CsaV3_3G012950	171.702	41.0296	2.06413	7.43456e-16	9.93274e-15	PF13178:Protein of unknown function (DUF4005)|PF00612:IQ calmodulin-binding motif
CsaV3_1G045740	1015.94	243.106	2.06324	1.65341e-63	1.2927e-61	PF00083:Sugar (and other) transporter
CsaV3_4G008120	3837.15	918.752	2.0624	2.9286e-46	1.55974e-44	PF04859:Plant protein of unknown function (DUF641)
CsaV3_3G022370	171.218	40.9993	2.06071	1.26811e-17	1.91106e-16	PF00847:AP2 domain
CsaV3_6G004330	235.765	56.5793	2.05903	5.1337e-16	6.97313e-15	PF13520:Amino acid permease|PF13906:C-terminus of AA_permease
CsaV3_6G048240	668.218	160.5	2.05807	2.70005e-21	5.04542e-20	PF00168:C2 domain
CsaV3_5G000660	32.1565	7.72907	2.05494	0.000523538	0.00188316	-
CsaV3_2G005020	385.928	92.9842	2.05339	2.66489e-30	7.65999e-29	PF00197:Trypsin and protease inhibitor
CsaV3_6G044210	2868.13	691.451	2.05222	2.81876e-44	1.39836e-42	PF05637:galactosyl transferase GMA12/MNN10 family|PF03006:Haemolysin-III related
CsaV3_3G012730	3060.71	738.383	2.05127	4.84266e-27	1.19513e-25	PF08541:3-Oxoacyl-[acyl-carrier-protein (ACP)] synthase III C terminal|PF08392:FAE1/Type III polyketide synthase-like protein
CsaV3_1G014920	173.261	41.9643	2.04859	5.09473e-12	5.03191e-11	PF02365:No apical meristem (NAM) protein
CsaV3_3G047590	44.771	10.8758	2.0465	0.00026013	0.0009954	PF04674:Phosphate-induced protein 1 conserved region
CsaV3_3G031850	147.201	35.6748	2.04514	4.18299e-15	5.31604e-14	PF13813:Membrane bound O-acyl transferase family
CsaV3_3G049560	18.0246	4.37297	2.04206	0.00296092	0.00891605	PF02212:Dynamin GTPase effector domain|PF01031:Dynamin central region|PF00350:Dynamin family
CsaV3_3G011270	117.776	28.7709	2.03647	7.25983e-09	5.33243e-08	PF00149:Calcineurin-like phosphoesterase|PF16656:Purple acid Phosphatase, N-terminal domain|PF14008:Iron/zinc purple acid phosphatase-like protein C
CsaV3_4G037660	3265.08	796.132	2.0357	1.06815e-54	6.95933e-53	PF03547:Membrane transport protein
CsaV3_7G023390	439.799	107.255	2.03506	2.49314e-26	5.9866e-25	PF00083:Sugar (and other) transporter
CsaV3_4G036950	13.7577	3.3496	2.03401	0.0119302	0.03061	-
CsaV3_2G001540	360.292	88.0331	2.03356	8.30851e-16	1.10701e-14	PF14226:non-haem dioxygenase in morphine synthesis N-terminal|PF03171:2OG-Fe(II) oxygenase superfamily
CsaV3_7G003470	549.032	134.314	2.03222	4.50855e-26	1.06947e-24	PF03106:WRKY DNA -binding domain
CsaV3_1G038510	25.012	6.15546	2.02886	0.0120257	0.0308025	PF00320:GATA zinc finger
CsaV3_7G004310	548.893	134.49	2.02867	7.37242e-35	2.56865e-33	PF05623:Protein of unknown function (DUF789)
CsaV3_4G009010	331.022	81.2212	2.02721	1.96151e-19	3.28531e-18	PF05978:Ion channel regulatory protein UNC-93
CsaV3_3G030020	24.6081	6.02229	2.02586	0.00170939	0.00547017	-
CsaV3_1G032430	84.8002	20.7989	2.02489	3.4314e-09	2.60872e-08	PF03171:2OG-Fe(II) oxygenase superfamily|PF14226:non-haem dioxygenase in morphine synthesis N-terminal
CsaV3_6G004590	68.5353	16.8469	2.02435	8.79728e-07	4.98555e-06	-
CsaV3_2G016380	201.085	49.446	2.024	4.68075e-13	5.04076e-12	PF00847:AP2 domain
CsaV3_7G034800	363.45	89.3381	2.02344	4.09524e-22	8.01257e-21	-
CsaV3_7G029720	2860.64	704.539	2.0215	8.31929e-88	1.17832e-85	-
CsaV3_1G038870	97.7976	24.1098	2.01698	4.98824e-09	3.74137e-08	PF02181:Formin Homology 2 Domain
CsaV3_3G013120	185.073	45.7518	2.01622	2.16328e-18	3.42377e-17	PF14368:Probable lipid transfer
CsaV3_1G038560	233.228	57.6887	2.01341	4.34169e-15	5.49984e-14	-
CsaV3_6G006280	133.331	33.0586	2.01277	2.51183e-11	2.3536e-10	PF00854:POT family
CsaV3_1G028310	81.3532	20.1835	2.00996	9.21942e-08	5.98084e-07	PF14226:non-haem dioxygenase in morphine synthesis N-terminal|PF03171:2OG-Fe(II) oxygenase superfamily
CsaV3_3G014180	10819.2	2686.6	2.00966	2.76856e-30	7.93463e-29	PF04535:Domain of unknown function (DUF588)
CsaV3_7G031470	13.5373	3.35053	2.00894	0.019292	0.0462224	-
CsaV3_4G024290	25.6134	6.34883	2.0067	0.00197814	0.00623827	-
CsaV3_4G024200	3216.67	800.645	2.00606	5.70281e-44	2.79366e-42	PF00171:Aldehyde dehydrogenase family
CsaV3_5G038040	29.6137	7.36848	2.00457	0.00041175	0.00151393	PF01434:Peptidase family M41|PF00004:ATPase family associated with various cellular activities (AAA)
CsaV3_2G004770	51696.4	12937.3	1.99852	1.43679e-10	1.25261e-09	PF13243:Squalene-hopene cyclase C-terminal domain|PF13249:Squalene-hopene cyclase N-terminal domain
CsaV3_5G004010	254.207	63.6354	1.99788	2.87576e-20	5.08225e-19	-
CsaV3_3G038320	91.2579	22.891	1.99512	1.67466e-10	1.45028e-09	PF00069:Protein kinase domain|PF13499:EF-hand domain pair
CsaV3_6G002120	91.0649	22.9023	1.99128	1.71479e-10	1.48307e-09	-
CsaV3_1G043680	240.842	60.675	1.99005	1.61366e-18	2.57264e-17	PF13520:Amino acid permease
CsaV3_1G033010	131.016	33.0227	1.98903	4.66551e-12	4.622e-11	PF05687:BES1/BZR1 plant transcription factor, N-terminal
CsaV3_5G015420	22.7472	5.75042	1.98868	0.00287033	0.00866598	-
CsaV3_6G048210	25.3066	6.36502	1.98762	0.00443493	0.0127572	-
CsaV3_5G031310	1126.83	284.348	1.987	1.76208e-63	1.37218e-61	PF04832:SOUL heme-binding protein
CsaV3_3G048830	62.4303	15.7529	1.98404	2.00568e-06	1.08117e-05	PF00722:Glycosyl hydrolases family 16|PF06955:Xyloglucan endo-transglycosylase (XET) C-terminus
CsaV3_6G038260	2236.85	565.945	1.98288	9.05989e-94	1.51354e-91	-
CsaV3_6G051150	1097.85	277.74	1.98264	2.1632e-30	6.23626e-29	PF00230:Major intrinsic protein
CsaV3_2G009070	199.966	50.9407	1.97409	8.76028e-06	4.30763e-05	PF00067:Cytochrome P450
CsaV3_5G033150	582.447	148.423	1.9721	1.07846e-38	4.3916e-37	PF00201:UDP-glucoronosyl and UDP-glucosyl transferase
CsaV3_6G006050	46.0236	11.7255	1.97006	3.03276e-05	0.000136335	PF00069:Protein kinase domain
CsaV3_4G001700	5490.06	1405.72	1.9656	2.13649e-90	3.31427e-88	PF14378:PAP2 superfamily
CsaV3_1G015670	7128.07	1826.38	1.96437	1.18797e-59	8.44369e-58	PF04398:Protein of unknown function, DUF538
CsaV3_1G028350	113.505	29.1946	1.95764	4.34483e-10	3.6e-09	-
CsaV3_3G011530	14.3035	3.68378	1.95505	0.0139	0.034926	PF00909:Ammonium Transporter Family
CsaV3_3G000190	41.8157	10.8022	1.95496	3.12202e-05	0.000140025	PF03547:Membrane transport protein
CsaV3_1G040060	1513.64	390.827	1.95334	6.68018e-27	1.63418e-25	PF00642:Zinc finger C-x8-C-x5-C-x3-H type (and similar)
CsaV3_7G021090	870.669	224.735	1.95325	1.9937e-17	2.98155e-16	-
CsaV3_6G046880	547.321	141.295	1.95319	3.0912e-29	8.43863e-28	PF00067:Cytochrome P450
CsaV3_1G001890	1492.04	385.451	1.95284	3.37602e-40	1.43764e-38	-
CsaV3_3G048950	16501.7	4269.16	1.95058	8.54834e-09	6.23222e-08	PF00664:ABC transporter transmembrane region|PF00005:ABC transporter
CsaV3_5G035700	44.182	11.4517	1.94807	0.000152394	0.000608144	PF01490:Transmembrane amino acid transporter protein
CsaV3_4G023830	71.3658	18.5303	1.94686	7.33258e-08	4.82072e-07	PF00305:Lipoxygenase
CsaV3_5G023720	225.739	58.5329	1.94664	4.91453e-16	6.69871e-15	PF01740:STAS domain|PF00916:Sulfate permease family
CsaV3_5G031320	4374.52	1134.91	1.94647	1.8111e-65	1.5193e-63	-
CsaV3_6G001070	2960.66	769.299	1.94405	2.51727e-34	8.55698e-33	PF00501:AMP-binding enzyme
CsaV3_2G015910	1114.82	290.193	1.94238	1.11417e-15	1.47146e-14	PF06813:Nodulin-like
CsaV3_3G045260	638.412	166.335	1.93942	1.89917e-31	5.72857e-30	PF01419:Jacalin-like lectin domain
CsaV3_4G031410	29.6449	7.75269	1.93607	0.0104852	0.0273186	-
CsaV3_7G029750	36.125	9.45019	1.93524	0.000130288	0.000527031	-
CsaV3_6G013060	19.3697	5.07443	1.93496	0.00361454	0.0106513	PF03398:Regulator of Vps4 activity in the MVB pathway
CsaV3_4G029040	736.724	192.597	1.93483	6.12443e-28	1.58135e-26	PF00249:Myb-like DNA-binding domain
CsaV3_3G007370	137.673	35.9948	1.93433	2.82771e-13	3.1191e-12	PF13912:C2H2-type zinc finger
CsaV3_7G033530	330.382	86.4953	1.93285	2.94721e-25	6.69061e-24	-
CsaV3_4G000510	531.963	139.786	1.9285	2.3573e-39	9.93014e-38	PF04788:Protein of unknown function (DUF620)
CsaV3_6G002200	103.552	27.1743	1.92831	8.1398e-09	5.94991e-08	-
CsaV3_5G011180	1850.96	487.196	1.92608	7.82143e-58	5.40204e-56	-
CsaV3_3G020580	352.851	93.022	1.9249	1.22828e-09	9.73957e-09	PF03398:Regulator of Vps4 activity in the MVB pathway
CsaV3_5G036570	109286	28827	1.92261	7.74694e-32	2.37338e-30	-
CsaV3_UNG046330	44.5396	11.747	1.92228	0.000124546	0.000505793	-
CsaV3_1G011140	997.925	263.415	1.92207	1.31548e-43	6.36445e-42	PF07714:Protein tyrosine kinase|PF01657:Salt stress response/antifungal
CsaV3_2G033050	4485.2	1186.23	1.91889	4.43881e-122	1.29494e-119	PF00724:NADH:flavin oxidoreductase / NADH oxidase family
CsaV3_2G033070	29.3255	7.79436	1.91693	0.000874042	0.00298515	-
CsaV3_2G022180	708.149	187.425	1.9168	3.4596e-27	8.60323e-26	PF02365:No apical meristem (NAM) protein
CsaV3_5G030220	13672.7	3626.05	1.91477	6.63191e-29	1.7855e-27	PF14368:Probable lipid transfer
CsaV3_7G031590	1151.51	305.494	1.91423	3.30967e-14	3.9278e-13	PF02736:Myosin N-terminal SH3-like domain|PF00063:Myosin head (motor domain)|PF01843:DIL domain
CsaV3_UNG046340	16.467	4.36162	1.91238	0.0100122	0.0262647	PF00642:Zinc finger C-x8-C-x5-C-x3-H type (and similar)
CsaV3_2G015370	93.621	24.9264	1.91008	1.81694e-08	1.27702e-07	PF02519:Auxin responsive protein
CsaV3_1G002350	1723.67	459.612	1.90687	1.55263e-70	1.43828e-68	PF02866:lactate/malate dehydrogenase, alpha/beta C-terminal domain|PF00056:lactate/malate dehydrogenase, NAD binding domain
CsaV3_1G008920	194.111	51.7598	1.90546	7.31109e-16	9.78785e-15	PF00149:Calcineurin-like phosphoesterase
CsaV3_1G009220	470.969	126.01	1.90131	1.64908e-18	2.6227e-17	PF05627:Cleavage site for pathogenic type III effector avirulence factor Avr
CsaV3_4G034950	21.5296	5.7759	1.90051	0.0209477	0.0497019	-
CsaV3_7G001790	67.8321	18.1998	1.9001	7.82868e-06	3.87489e-05	-
CsaV3_6G013270	792.136	212.349	1.90008	6.93745e-18	1.05854e-16	PF04678:Mitochondrial calcium uniporter
CsaV3_4G008930	6036.19	1617.3	1.89987	6.0397e-82	7.42466e-80	PF00191:Annexin
CsaV3_3G012270	4043.56	1085	1.8982	3.66493e-60	2.663e-58	PF14226:non-haem dioxygenase in morphine synthesis N-terminal|PF03171:2OG-Fe(II) oxygenase superfamily
CsaV3_1G030830	1789.9	481.263	1.89463	5.59053e-29	1.51767e-27	PF12697:Alpha/beta hydrolase family
CsaV3_3G006920	1775.26	478.495	1.89109	1.20052e-45	6.27415e-44	PF00069:Protein kinase domain
CsaV3_4G009160	346.625	93.4226	1.89038	2.09693e-17	3.12874e-16	-
CsaV3_1G024260	2235.64	603.515	1.88942	6.35914e-64	5.09409e-62	PF00106:short chain dehydrogenase
CsaV3_7G025190	765.509	206.721	1.88861	8.85188e-45	4.48235e-43	PF13839:GDSL/SGNH-like Acyl-Esterase family found in Pmr5 and Cas1p|PF14416:PMR5 N terminal Domain
CsaV3_6G038560	12408.9	3364.91	1.88273	7.73236e-134	2.60581e-131	PF05920:Homeobox KN domain|PF07526:Associated with HOX
CsaV3_6G016000	375.42	102.009	1.87987	3.17131e-26	7.55933e-25	PF07714:Protein tyrosine kinase|PF08263:Leucine rich repeat N-terminal domain
CsaV3_1G032860	17.3019	4.72984	1.87425	0.00668701	0.0183806	PF04520:Senescence regulator
CsaV3_5G039530	62.9123	17.1878	1.87347	1.94067e-06	1.04902e-05	PF07859:alpha/beta hydrolase fold
CsaV3_3G021800	1501.4	409.762	1.87317	6.23996e-37	2.35911e-35	PF00664:ABC transporter transmembrane region|PF00005:ABC transporter
CsaV3_7G021110	746.977	203.842	1.87295	1.75937e-15	2.29106e-14	PF13813:Membrane bound O-acyl transferase family
CsaV3_4G005360	59.0187	16.1248	1.87135	3.4022e-05	0.000151618	PF05142:Domain of unknown function (DUF702)
CsaV3_3G017500	190.597	52.11	1.87115	0.0081406	0.0218746	-
CsaV3_1G009530	868.622	237.701	1.86959	1.23571e-42	5.77829e-41	PF13855:Leucine rich repeat|PF07714:Protein tyrosine kinase
CsaV3_2G003570	1037.88	284.506	1.86763	9.00894e-42	4.05734e-40	PF00481:Protein phosphatase 2C
CsaV3_4G036910	143.413	39.3868	1.86406	4.98571e-14	5.84237e-13	-
CsaV3_7G011490	476.513	131.091	1.86132	2.24461e-24	4.89109e-23	PF03552:Cellulose synthase
CsaV3_3G023710	251.823	69.3235	1.86043	7.83796e-22	1.50788e-20	PF12796:Ankyrin repeats (3 copies)|PF13962:Domain of unknown function
CsaV3_5G035030	98.8561	27.3008	1.85782	1.22074e-09	9.68372e-09	PF00847:AP2 domain
CsaV3_3G017280	5881.48	1632.46	1.84925	1.62407e-84	2.11627e-82	PF03600:Citrate transporter
CsaV3_3G017060	201.367	55.96	1.84831	2.16028e-16	3.00747e-15	PF05686:Glycosyl transferase family 90
CsaV3_5G003720	1138.96	316.537	1.84679	3.67269e-24	7.94098e-23	-
CsaV3_3G040180	43.5867	12.1002	1.84647	0.000850211	0.00291343	PF01490:Transmembrane amino acid transporter protein
CsaV3_3G047570	62.6416	17.503	1.84063	0.000125892	0.000510622	PF00201:UDP-glucoronosyl and UDP-glucosyl transferase
CsaV3_7G003930	157.839	44.0307	1.84054	6.39789e-14	7.41602e-13	-
CsaV3_3G027600	82.3116	23.1723	1.82642	5.09296e-08	3.41148e-07	PF08241:Methyltransferase domain
CsaV3_5G036580	83975.6	23690.3	1.82567	7.49284e-25	1.66237e-23	-
CsaV3_6G005820	2218.8	626.606	1.82442	9.1955e-48	5.0346e-46	PF13646:HEAT repeats
CsaV3_1G041600	82.2215	23.2017	1.82428	4.22031e-07	2.4997e-06	PF00806:Pumilio-family RNA binding repeat
CsaV3_5G033600	750.821	212.175	1.82367	6.17896e-44	3.01182e-42	PF00010:Helix-loop-helix DNA-binding domain
CsaV3_4G006110	16.7125	4.72984	1.82307	0.00830931	0.0222729	PF03106:WRKY DNA -binding domain
CsaV3_4G026060	128.727	36.449	1.82226	1.17403e-11	1.12765e-10	-
CsaV3_1G046320	3635.78	1030.15	1.8194	2.72529e-67	2.38872e-65	PF13410:Glutathione S-transferase, C-terminal domain|PF13409:Glutathione S-transferase, N-terminal domain
CsaV3_3G043510	23.8292	6.76615	1.81938	0.00868721	0.0231904	PF00249:Myb-like DNA-binding domain
CsaV3_2G025130	3030.16	862.46	1.81287	1.11826e-70	1.04084e-68	PF00106:short chain dehydrogenase
CsaV3_2G003260	18.9673	5.43037	1.80982	0.00836631	0.0224164	-
CsaV3_6G004160	776.939	222.081	1.80621	6.38558e-33	2.0361e-31	PF07690:Major Facilitator Superfamily
CsaV3_2G004090	1456.47	417.09	1.80401	0.00220332	0.00687408	PF00967:Barwin family
CsaV3_5G030670	325.272	93.0898	1.80391	3.85385e-22	7.54784e-21	PF00615:Regulator of G protein signaling domain
CsaV3_3G033850	28.1899	8.10306	1.8	0.00106219	0.00356115	-
CsaV3_7G008400	308.826	88.7121	1.79988	0.0016109	0.00518468	PF00201:UDP-glucoronosyl and UDP-glucosyl transferase
CsaV3_7G024890	576.575	166.062	1.79608	3.48093e-34	1.17713e-32	PF00450:Serine carboxypeptidase
CsaV3_6G000950	608.297	176.211	1.78787	1.32772e-33	4.37634e-32	PF03407:Nucleotide-diphospho-sugar transferase
CsaV3_7G007490	26.6483	7.71308	1.78784	0.0031626	0.0094694	PF07712:Stress up-regulated Nod 19
CsaV3_2G007390	115.952	33.7063	1.78285	1.24731e-10	1.09474e-09	PF00249:Myb-like DNA-binding domain
CsaV3_3G012690	476.703	138.58	1.78168	1.314e-31	3.99431e-30	PF06241:Castor and Pollux, part of voltage-gated ion channel
CsaV3_5G038000	41.6738	12.1164	1.78131	0.000369717	0.00137386	PF00249:Myb-like DNA-binding domain
CsaV3_2G011510	57.7867	16.8242	1.78124	0.000184587	0.000726819	PF07714:Protein tyrosine kinase|PF00069:Protein kinase domain
CsaV3_4G000810	170.39	49.6209	1.78086	1.16365e-11	1.11822e-10	-
CsaV3_4G027530	705.843	205.584	1.77919	1.01764e-18	1.64523e-17	PF00069:Protein kinase domain|PF01453:D-mannose binding lectin
CsaV3_3G034340	333.777	97.2958	1.77879	9.21843e-10	7.40886e-09	PF06521:PAR1 protein
CsaV3_5G037950	41.5177	12.0925	1.77838	0.000265163	0.00101248	-
CsaV3_4G034530	206.829	60.3047	1.77802	3.72678e-16	5.11184e-15	PF02458:Transferase family
CsaV3_4G023590	9922.02	2895.8	1.77674	3.35443e-66	2.83834e-64	PF00141:Peroxidase
CsaV3_3G014200	34.4772	10.0488	1.77493	0.00141126	0.00460662	PF14541:Xylanase inhibitor C-terminal|PF14543:Xylanase inhibitor N-terminal
CsaV3_4G033840	209.614	61.3073	1.77425	5.79765e-14	6.74931e-13	-
CsaV3_3G000950	42.681	12.4825	1.77405	0.000183818	0.000724667	PF14215:bHLH-MYC and R2R3-MYB transcription factors N-terminal
CsaV3_2G031830	1435.18	420.35	1.77142	6.79237e-45	3.47549e-43	PF04862:Protein of unknown function (DUF642)
CsaV3_7G008930	74.4814	21.7863	1.77126	0.000123239	0.000501108	PF03171:2OG-Fe(II) oxygenase superfamily|PF14226:non-haem dioxygenase in morphine synthesis N-terminal
CsaV3_3G033420	461.32	135.331	1.76971	2.03318e-26	4.90019e-25	PF07714:Protein tyrosine kinase|PF08263:Leucine rich repeat N-terminal domain|PF13855:Leucine rich repeat
CsaV3_5G000170	432.296	126.895	1.76929	1.5956e-16	2.24694e-15	PF00069:Protein kinase domain
CsaV3_6G038950	665.467	195.737	1.76567	2.74474e-39	1.14389e-37	PF08627:CRT-like, chloroquine-resistance transporter-like
CsaV3_3G032040	1769.06	520.909	1.76409	2.66359e-21	4.98205e-20	PF04862:Protein of unknown function (DUF642)
CsaV3_3G045800	835.221	246.11	1.76285	9.70712e-42	4.36173e-40	-
CsaV3_1G033470	103.868	30.5853	1.76235	3.32242e-09	2.53079e-08	PF00293:NUDIX domain
CsaV3_7G030630	21.7114	6.40464	1.76048	0.00463191	0.0132633	-
CsaV3_3G017290	298.255	88.0976	1.75873	7.54266e-21	1.38171e-19	-
CsaV3_3G000800	84.2994	25.0171	1.75541	5.91728e-05	0.000253351	-
CsaV3_7G003100	2301.75	683.985	1.75041	3.21347e-35	1.15038e-33	-
CsaV3_5G010100	2013.19	600.633	1.74468	6.11878e-37	2.31778e-35	PF00657:GDSL-like Lipase/Acylhydrolase
CsaV3_2G003430	16.9282	5.07443	1.74294	0.0115704	0.029773	PF00072:Response regulator receiver domain
CsaV3_7G031050	12674.4	3790.24	1.74161	5.60256e-80	6.6773e-78	PF14569:Zinc-binding RING-finger|PF03552:Cellulose synthase
CsaV3_6G043830	276.223	82.6981	1.74085	4.37866e-13	4.7337e-12	-
CsaV3_4G006070	445.613	133.359	1.74059	7.79896e-26	1.82343e-24	PF05633:Protein of unknown function (DUF793)
CsaV3_3G021210	648.721	194.286	1.73968	5.54602e-22	1.07436e-20	PF13833:EF-hand domain pair|PF13499:EF-hand domain pair
CsaV3_2G011470	716.88	214.722	1.73839	6.47386e-29	1.74854e-27	PF00173:Cytochrome b5-like Heme/Steroid binding domain
CsaV3_1G031060	1447.51	434.018	1.73761	4.01754e-62	3.04368e-60	PF12041:Transcriptional regulator DELLA protein N terminal|PF03514:GRAS domain family
CsaV3_4G002380	20.2706	6.09687	1.73757	0.00621942	0.0172408	-
CsaV3_5G035260	50.2283	15.0751	1.73421	0.000150969	0.000603321	PF04844:Transcriptional repressor, ovate
CsaV3_2G035040	2188.51	658.758	1.73193	4.57786e-61	3.40224e-59	PF00071:Ras family
CsaV3_1G012740	447.19	134.864	1.72994	2.9728e-25	6.74088e-24	PF00069:Protein kinase domain
CsaV3_7G035190	16.6879	5.02626	1.72785	0.0128996	0.0327364	PF07714:Protein tyrosine kinase
CsaV3_2G035250	1091.4	329.513	1.7275	1.25568e-41	5.62923e-40	-
CsaV3_6G032030	95.1133	28.7556	1.72746	8.13231e-06	4.02008e-05	PF13962:Domain of unknown function
CsaV3_3G009870	197.121	59.5458	1.72726	6.15579e-06	3.09309e-05	PF01095:Pectinesterase|PF04043:Plant invertase/pectin methylesterase inhibitor
CsaV3_2G009220	694.148	209.804	1.72702	1.41861e-23	2.96876e-22	PF00168:C2 domain|PF07002:Copine
CsaV3_5G011210	7183.5	2170.32	1.72684	7.38869e-64	5.89467e-62	PF05183:RNA dependent RNA polymerase
CsaV3_4G009240	3574.84	1080.72	1.72598	9.71944e-77	1.03248e-74	PF01565:FAD binding domain
CsaV3_5G010990	347.264	104.998	1.72574	4.86521e-24	1.04043e-22	PF07714:Protein tyrosine kinase|PF08263:Leucine rich repeat N-terminal domain|PF13855:Leucine rich repeat
CsaV3_5G020580	579.456	175.18	1.72539	4.50561e-34	1.51317e-32	PF00249:Myb-like DNA-binding domain
CsaV3_5G033670	730.338	220.848	1.72483	5.25414e-38	2.0622e-36	PF00485:Phosphoribulokinase / Uridine kinase family|PF01928:CYTH domain
CsaV3_6G014020	320.411	97.241	1.72189	7.64943e-18	1.16627e-16	PF00069:Protein kinase domain
CsaV3_5G010320	148.624	45.1655	1.71836	7.89546e-11	7.07586e-10	PF02458:Transferase family
CsaV3_3G046820	196.069	59.6384	1.71737	7.87401e-15	9.79665e-14	PF00520:Ion transport protein|PF00027:Cyclic nucleotide-binding domain
CsaV3_6G038140	180.257	54.9063	1.71591	5.81437e-11	5.27367e-10	PF02728:Copper amine oxidase, N3 domain|PF02727:Copper amine oxidase, N2 domain|PF01179:Copper amine oxidase, enzyme domain
CsaV3_2G015380	1128.91	343.645	1.71582	2.24779e-05	0.000103256	PF02519:Auxin responsive protein
CsaV3_3G004130	225.459	68.669	1.7147	5.90365e-14	6.86044e-13	PF03151:Triose-phosphate Transporter family
CsaV3_1G024170	201.226	61.3753	1.71465	7.197e-14	8.28949e-13	PF00447:HSF-type DNA-binding
CsaV3_1G041670	1671.45	509.429	1.7138	1.40802e-27	3.56492e-26	-
CsaV3_7G018310	138.65	42.3238	1.71231	1.18579e-06	6.60136e-06	PF02535:ZIP Zinc transporter
CsaV3_2G017020	26.4762	8.11719	1.70905	0.00181635	0.00577463	PF14009:Domain of unknown function (DUF4228)
CsaV3_2G012450	51.7183	15.8152	1.70884	2.57643e-05	0.000117087	PF06203:CCT motif
CsaV3_1G020820	21.9076	6.72654	1.70288	0.00370521	0.0108889	PF00722:Glycosyl hydrolases family 16|PF06955:Xyloglucan endo-transglycosylase (XET) C-terminus
CsaV3_1G038220	1055.06	324.549	1.70089	4.98843e-47	2.69348e-45	PF00249:Myb-like DNA-binding domain
CsaV3_7G026330	386.834	118.89	1.70087	6.28985e-21	1.15764e-19	PF00847:AP2 domain
CsaV3_4G000140	254.62	78.3952	1.69933	2.23564e-19	3.73486e-18	PF00134:Cyclin, N-terminal domain|PF02984:Cyclin, C-terminal domain
CsaV3_1G032020	404.464	124.637	1.69833	2.26947e-24	4.93426e-23	PF03151:Triose-phosphate Transporter family
CsaV3_6G006590	48.9758	15.0702	1.69645	0.00026613	0.00101557	PF13419:Haloacid dehalogenase-like hydrolase
CsaV3_5G001310	1211.63	374.57	1.69411	2.72757e-39	1.13917e-37	PF00069:Protein kinase domain
CsaV3_3G041780	3150.56	973.707	1.69409	2.69453e-52	1.67198e-50	PF02485:Core-2/I-Branching enzyme
CsaV3_3G001010	16354.1	5063.74	1.69132	1.45675e-45	7.59296e-44	-
CsaV3_5G002890	883.065	273.553	1.69033	4.08458e-28	1.06308e-26	PF00255:Glutathione peroxidase
CsaV3_5G000510	10286.9	3194.78	1.68697	3.67929e-31	1.09962e-29	PF01095:Pectinesterase|PF04043:Plant invertase/pectin methylesterase inhibitor
CsaV3_2G016090	1017.53	316.361	1.68539	1.12166e-32	3.56487e-31	PF00069:Protein kinase domain
CsaV3_7G034560	23.9002	7.4639	1.68366	0.00533668	0.0150738	-
CsaV3_5G031900	1923.73	599.022	1.68341	5.69424e-16	7.71842e-15	PF01546:Peptidase family M20/M25/M40|PF07687:Peptidase dimerisation domain
CsaV3_5G002440	201.357	62.8857	1.67781	3.12946e-13	3.43257e-12	-
CsaV3_6G045560	134.472	41.9991	1.67703	2.26448e-10	1.93451e-09	PF02358:Trehalose-phosphatase
CsaV3_3G016010	1765.67	552.14	1.67675	6.48509e-59	4.57609e-57	PF07059:Protein of unknown function (DUF1336)
CsaV3_3G045390	176.279	55.3523	1.67282	4.31077e-11	3.95765e-10	PF03492:SAM dependent carboxyl methyltransferase
CsaV3_4G001630	828.163	259.811	1.67238	5.22903e-38	2.05647e-36	PF00487:Fatty acid desaturase
CsaV3_7G031720	161.953	50.8534	1.67129	6.14139e-11	5.55225e-10	PF14541:Xylanase inhibitor C-terminal|PF14543:Xylanase inhibitor N-terminal
CsaV3_6G045080	75.9038	23.8483	1.66996	1.88049e-05	8.74104e-05	-
CsaV3_4G028880	47.9651	15.057	1.66891	0.000521228	0.00187623	PF00319:SRF-type transcription factor (DNA-binding and dimerisation domain)|PF01486:K-box region
CsaV3_3G019160	3670.92	1154.52	1.66884	1.67229e-34	5.7345e-33	PF00027:Cyclic nucleotide-binding domain|PF11834:KHA, dimerisation domain of potassium ion channel|PF00520:Ion transport protein
CsaV3_1G036390	790.904	248.717	1.66845	3.37187e-18	5.25571e-17	-
CsaV3_5G003340	1166.16	366.931	1.66783	2.12519e-25	4.86975e-24	PF05920:Homeobox KN domain|PF03791:KNOX2 domain|PF03790:KNOX1 domain
CsaV3_2G029970	603.168	190.223	1.66431	1.78147e-19	2.99918e-18	PF01554:MatE
CsaV3_5G026860	2045.8	645.466	1.66405	2.84626e-64	2.30842e-62	PF06203:CCT motif
CsaV3_6G040630	32.0696	10.1584	1.66199	0.0016073	0.00517481	PF00149:Calcineurin-like phosphoesterase|PF14008:Iron/zinc purple acid phosphatase-like protein C|PF16656:Purple acid Phosphatase, N-terminal domain
CsaV3_2G015180	211.568	66.9264	1.65931	8.30059e-14	9.48791e-13	PF02782:FGGY family of carbohydrate kinases, C-terminal domain|PF00370:FGGY family of carbohydrate kinases, N-terminal domain
CsaV3_6G000190	240.538	76.22	1.65913	2.31777e-10	1.97657e-09	PF00069:Protein kinase domain
CsaV3_1G009880	346.175	109.824	1.65757	1.38043e-08	9.82949e-08	PF00010:Helix-loop-helix DNA-binding domain
CsaV3_4G028090	38.1269	12.0557	1.65726	0.00172099	0.00550278	-
CsaV3_1G043750	66.5383	21.0756	1.65618	0.000118344	0.000482509	PF11744:Aluminium activated malate transporter
CsaV3_3G036040	139.012	44.1262	1.65573	5.3839e-07	3.14788e-06	PF00249:Myb-like DNA-binding domain
CsaV3_2G013370	25.4435	8.0945	1.65413	0.0050811	0.0144081	PF00248:Aldo/keto reductase family
CsaV3_4G031330	714.622	227.16	1.65331	3.81187e-39	1.57519e-37	-
CsaV3_6G030900	581.349	185.042	1.65178	8.92505e-12	8.65752e-11	PF02701:Dof domain, zinc finger
CsaV3_7G030930	74.9906	23.834	1.65171	2.99901e-06	1.57239e-05	-
CsaV3_5G026270	338.107	107.524	1.65154	2.67426e-15	3.43889e-14	PF01789:PsbP
CsaV3_3G005830	752.72	239.843	1.65027	2.423e-37	9.32283e-36	PF08276:PAN-like domain|PF01453:D-mannose binding lectin|PF00954:S-locus glycoprotein domain|PF07714:Protein tyrosine kinase
CsaV3_7G001090	2961.15	943.847	1.64936	1.2932e-24	2.8433e-23	PF05278:Arabidopsis phospholipase-like protein (PEARLI 4)
CsaV3_6G044110	85.1442	27.162	1.64597	3.00632e-06	1.5758e-05	PF00651:BTB/POZ domain
CsaV3_6G001560	182.119	58.2779	1.64467	3.75521e-12	3.74869e-11	PF12906:RING-variant domain
CsaV3_5G027300	56.6415	18.1357	1.64131	3.4911e-05	0.000155331	PF00249:Myb-like DNA-binding domain
CsaV3_3G048710	24.2214	7.79343	1.63961	0.00782221	0.0211003	-
CsaV3_2G015830	54.575	17.54	1.6391	2.25628e-05	0.000103597	PF03018:Dirigent-like protein
CsaV3_1G005490	44.008	14.1235	1.63828	0.00105452	0.00353786	PF04770:ZF-HD protein dimerisation region
CsaV3_3G013540	24.1597	7.78487	1.63774	0.00599881	0.0166969	PF11250:Fantastic Four meristem regulator
CsaV3_7G022740	171.615	55.2236	1.63643	1.62798e-10	1.41111e-09	PF03195:Protein of unknown function DUF260
CsaV3_1G008310	42.8965	13.8336	1.63558	0.000445388	0.00162629	-
CsaV3_3G009440	28.1899	9.05835	1.63497	0.00249913	0.00767448	PF02826:D-isomer specific 2-hydroxyacid dehydrogenase, NAD binding domain|PF00389:D-isomer specific 2-hydroxyacid dehydrogenase, catalytic domain
CsaV3_1G040700	38.6531	12.4325	1.63469	0.000265357	0.00101302	-
CsaV3_3G025190	64.9121	20.9151	1.63316	0.00223595	0.00696699	PF01012:Electron transfer flavoprotein domain
CsaV3_6G016330	1622.99	524.094	1.63101	1.07809e-18	1.73721e-17	-
CsaV3_2G028690	891.828	288.02	1.63099	1.30764e-38	5.25907e-37	PF08392:FAE1/Type III polyketide synthase-like protein|PF08541:3-Oxoacyl-[acyl-carrier-protein (ACP)] synthase III C terminal
CsaV3_3G005880	5392.61	1741.25	1.63075	9.67331e-22	1.85004e-20	PF13193:AMP-binding enzyme C-terminal domain|PF00501:AMP-binding enzyme
CsaV3_7G010180	69.739	22.5341	1.63024	4.45791e-06	2.28459e-05	PF14389:Leucine-zipper of ternary complex factor MIP1|PF04784:Protein of unknown function, DUF547
CsaV3_4G028450	72.1413	23.3386	1.6301	1.20081e-05	5.75694e-05	PF10250:GDP-fucose protein O-fucosyltransferase
CsaV3_2G028390	85.4528	27.6381	1.62875	0.000300116	0.00113398	PF01501:Glycosyl transferase family 8
CsaV3_3G031720	95.5721	30.9025	1.62744	3.22906e-07	1.945e-06	PF01501:Glycosyl transferase family 8
CsaV3_4G032300	1303.19	423.462	1.62213	3.06993e-17	4.51844e-16	-
CsaV3_7G000270	444.961	144.597	1.62083	4.88729e-22	9.51464e-21	PF00643:B-box zinc finger
CsaV3_1G004440	1438.36	467.989	1.6197	4.07249e-44	2.00506e-42	PF17042:Putative nucleotide-binding of sugar-metabolising enzyme|PF01116:Fructose-bisphosphate aldolase class-II|PF14833:NAD-binding of NADP-dependent 3-hydroxyisobutyrate dehydrogenase|PF07005:Putative sugar-binding N-terminal domain|PF03446:NAD binding domain of 6-phosphogluconate dehydrogenase
CsaV3_4G002290	1481.41	482.147	1.61951	0.00975537	0.0256599	PF00221:Aromatic amino acid lyase
CsaV3_3G017770	32.9366	10.701	1.61907	0.00407773	0.011843	-
CsaV3_2G016550	1111.9	362.045	1.61873	3.4423e-49	1.96161e-47	PF00561:alpha/beta hydrolase fold
CsaV3_2G030930	103.54	33.7441	1.6184	4.93604e-08	3.31091e-07	PF00854:POT family
CsaV3_3G036120	1312.99	427.708	1.61828	2.06846e-05	9.55796e-05	-
CsaV3_4G025800	715.277	232.988	1.61794	3.63422e-26	8.63117e-25	PF03151:Triose-phosphate Transporter family
CsaV3_3G014930	18.6419	6.09687	1.61652	0.0124647	0.0318062	PF00226:DnaJ domain
CsaV3_6G005380	8510.62	2778.23	1.61509	0.011355	0.0293036	-
CsaV3_3G010810	65.9454	21.5258	1.61393	1.99004e-05	9.22175e-05	PF05653:Magnesium transporter NIPA
CsaV3_1G007510	637.836	208.587	1.61313	1.59098e-30	4.60018e-29	-
CsaV3_6G013960	2496.48	816.596	1.6122	1.45307e-54	9.43577e-53	PF02362:B3 DNA binding domain|PF06507:Auxin response factor
CsaV3_5G032870	2606.52	852.605	1.61215	1.90069e-20	3.4021e-19	PF03330:Rare lipoprotein A (RlpA)-like double-psi beta-barrel|PF01357:Pollen allergen
CsaV3_5G010360	79.1877	25.8979	1.6117	6.64616e-07	3.84109e-06	PF00462:Glutaredoxin
CsaV3_2G003880	222.171	72.7657	1.61064	2.27945e-16	3.16661e-15	PF05030:SSXT protein (N-terminal region)
CsaV3_1G006230	300.852	98.5123	1.61031	3.42206e-10	2.87812e-09	-
CsaV3_7G008510	1074.51	351.877	1.6103	1.68376e-30	4.86125e-29	-
CsaV3_2G007890	127.155	41.6424	1.6094	8.85733e-08	5.76316e-07	-
CsaV3_6G047460	91.4344	29.9859	1.60845	2.10846e-06	1.13282e-05	PF14541:Xylanase inhibitor C-terminal|PF14543:Xylanase inhibitor N-terminal
CsaV3_6G039780	32.7296	10.7077	1.60804	0.00180295	0.00573481	-
CsaV3_2G031180	1559.11	512.604	1.60507	5.28534e-14	6.17128e-13	PF00170:bZIP transcription factor
CsaV3_1G029660	3707.27	1218.81	1.60484	4.57838e-77	4.94415e-75	-
CsaV3_1G014930	40329.4	13267.7	1.6039	2.22091e-24	4.84485e-23	-
CsaV3_6G015940	546.991	180.143	1.60271	1.35717e-14	1.65382e-13	PF00201:UDP-glucoronosyl and UDP-glucosyl transferase
CsaV3_4G026740	346.845	114.28	1.60257	7.89408e-13	8.31345e-12	-
CsaV3_6G009940	609.308	200.769	1.60157	2.80886e-25	6.38396e-24	PF00069:Protein kinase domain|PF13426:PAS domain
CsaV3_3G033150	238421	78644.7	1.60009	5.90928e-25	1.32154e-23	PF00234:Protease inhibitor/seed storage/LTP family
CsaV3_2G029870	2016.06	665.996	1.59785	7.65312e-59	5.38086e-57	-
CsaV3_3G011280	1390.02	459.497	1.59732	7.26326e-42	3.30157e-40	PF00544:Pectate lyase
CsaV3_7G001570	265.797	87.9656	1.59658	1.75953e-08	1.2389e-07	PF02365:No apical meristem (NAM) protein
CsaV3_6G042970	1251.64	414.104	1.5959	7.53733e-19	1.22566e-17	-
CsaV3_3G011520	6738.55	2231.59	1.5945	7.91404e-30	2.22572e-28	PF01373:Glycosyl hydrolase family 14
CsaV3_3G033980	424.518	140.687	1.59294	1.96968e-12	2.01673e-11	PF13855:Leucine rich repeat|PF08263:Leucine rich repeat N-terminal domain|PF00069:Protein kinase domain
CsaV3_6G012560	86.0696	28.4904	1.5927	6.78617e-06	3.3846e-05	-
CsaV3_7G030880	85.9765	28.4883	1.59221	5.51538e-06	2.78634e-05	PF00931:NB-ARC domain|PF13855:Leucine rich repeat
CsaV3_6G051610	1179.97	392.165	1.58944	2.26393e-29	6.2501e-28	PF04481:Protein of unknown function (DUF561)
CsaV3_3G034920	15218.9	5061.87	1.58816	7.40459e-46	3.89059e-44	-
CsaV3_2G032440	457.66	152.196	1.58811	4.74048e-17	6.90443e-16	-
CsaV3_6G031280	71.8955	23.9315	1.588	2.63147e-06	1.39351e-05	PF07714:Protein tyrosine kinase|PF07645:Calcium-binding EGF domain|PF13947:Wall-associated receptor kinase galacturonan-binding
CsaV3_5G038650	2465.68	820.309	1.58792	1.15513e-13	1.30964e-12	PF00067:Cytochrome P450
CsaV3_4G026170	27.2073	9.07825	1.58218	0.00583444	0.0163101	-
CsaV3_3G049780	177.161	59.2512	1.58079	1.4902e-12	1.53707e-11	-
CsaV3_3G035270	25.1497	8.42403	1.57901	0.00388533	0.0113601	-
CsaV3_3G026600	480.908	161.197	1.57796	1.37733e-19	2.33489e-18	PF03106:WRKY DNA -binding domain
CsaV3_6G008320	5712.64	1914.82	1.57681	2.07794e-43	1.00285e-41	PF00676:Dehydrogenase E1 component
CsaV3_2G019530	1894.65	635.439	1.57602	9.00418e-15	1.11249e-13	PF13417:Glutathione S-transferase, N-terminal domain
CsaV3_7G026460	3469.76	1164.29	1.5755	1.11379e-44	5.62534e-43	PF00069:Protein kinase domain
CsaV3_1G015850	2237.69	751.12	1.57473	6.22883e-18	9.55641e-17	-
CsaV3_7G022020	3640.21	1223.63	1.57303	4.79205e-60	3.46909e-58	-
CsaV3_5G035640	536.624	180.496	1.57227	2.78382e-30	7.96671e-29	PF13837:Myb/SANT-like DNA-binding domain
CsaV3_3G016970	370.574	124.734	1.57004	5.08849e-21	9.43639e-20	-
CsaV3_5G004950	1975.29	665.724	1.56943	5.52713e-21	1.02014e-19	-
CsaV3_3G027280	181.602	61.1884	1.56851	4.87508e-13	5.23562e-12	-
CsaV3_7G023860	213.002	71.7298	1.56825	1.0913e-08	7.86232e-08	PF00348:Polyprenyl synthetase
CsaV3_6G014190	30.9052	10.4073	1.56818	0.0148954	0.037098	PF00201:UDP-glucoronosyl and UDP-glucosyl transferase
CsaV3_3G040330	719.195	242.433	1.56816	1.3356e-30	3.89636e-29	PF00072:Response regulator receiver domain
CsaV3_1G024140	407.047	137.295	1.56742	6.48371e-23	1.316e-21	-
CsaV3_2G004780	47.9672	16.1844	1.56716	0.000186955	0.000735254	-
CsaV3_2G019550	1846.4	623.84	1.5655	1.76679e-62	1.34897e-60	PF00069:Protein kinase domain|PF00582:Universal stress protein family
CsaV3_7G003940	69.6626	23.5633	1.56381	1.60088e-05	7.53097e-05	PF02469:Fasciclin domain
CsaV3_6G049270	44.8035	15.177	1.56295	0.00018491	0.000727799	-
CsaV3_3G037550	83.9032	28.3591	1.56228	0.00174445	0.00556504	-
CsaV3_6G050280	26006.4	8807.69	1.562	5.82247e-35	2.0432e-33	PF05564:Dormancy/auxin associated protein
CsaV3_6G012670	1949.09	660.209	1.5618	1.9464e-67	1.72147e-65	PF00743:Flavin-binding monooxygenase-like
CsaV3_3G043480	4820.11	1632.95	1.56163	2.02282e-05	9.36035e-05	PF01794:Ferric reductase like transmembrane component|PF08414:Respiratory burst NADPH oxidase|PF08022:FAD-binding domain|PF08030:Ferric reductase NAD binding domain
CsaV3_3G022670	1324.51	449.051	1.56003	3.09443e-36	1.14988e-34	PF00232:Glycosyl hydrolase family 1
CsaV3_7G008500	5087.48	1726	1.55953	3.55751e-38	1.40759e-36	PF07716:Basic region leucine zipper
CsaV3_3G024840	102.611	35.0991	1.54882	2.22726e-05	0.000102409	PF00083:Sugar (and other) transporter
CsaV3_1G003270	1647.42	563.36	1.54835	1.57698e-28	4.18799e-27	PF00010:Helix-loop-helix DNA-binding domain
CsaV3_2G013880	89.5564	30.693	1.54683	3.92457e-06	2.02614e-05	PF00447:HSF-type DNA-binding
CsaV3_2G018220	133.584	45.7831	1.54409	3.61944e-08	2.46243e-07	PF02364:1,3-beta-glucan synthase component
CsaV3_6G032040	255.572	87.8717	1.54153	1.68219e-05	7.89073e-05	PF13637:Ankyrin repeats (many copies)|PF12796:Ankyrin repeats (3 copies)|PF13962:Domain of unknown function
CsaV3_3G019820	89.0608	30.5674	1.54096	2.97037e-05	0.000133807	PF00612:IQ calmodulin-binding motif|PF13178:Protein of unknown function (DUF4005)
CsaV3_3G040520	120.778	41.4768	1.53948	9.84336e-06	4.79199e-05	-
CsaV3_1G040230	128.459	44.345	1.53275	5.26073e-09	3.93067e-08	PF03096:Ndr family
CsaV3_6G035800	110.049	38.0311	1.53171	2.04066e-07	1.26424e-06	PF00293:NUDIX domain
CsaV3_6G002010	516.772	178.841	1.53124	9.11315e-08	5.9178e-07	PF00847:AP2 domain
CsaV3_1G045430	558.311	193.227	1.5307	1.29467e-15	1.70179e-14	PF00069:Protein kinase domain
CsaV3_3G042690	88.693	30.7648	1.53057	3.72428e-05	0.000165105	PF05691:Raffinose synthase or seed imbibition protein Sip1
CsaV3_1G041400	2017.81	698.831	1.52979	0.00132944	0.00436067	PF00534:Glycosyl transferases group 1|PF00862:Sucrose synthase
CsaV3_4G037760	13326.6	4619.73	1.52848	9.59366e-44	4.66462e-42	PF03110:SBP domain
CsaV3_2G002050	217.131	75.2974	1.52711	1.65038e-13	1.85499e-12	PF00083:Sugar (and other) transporter
CsaV3_5G033620	2175.96	755.578	1.52583	1.62698e-42	7.55367e-41	PF02776:Thiamine pyrophosphate enzyme, N-terminal TPP binding domain|PF16582:Middle domain of thiamine pyrophosphate|PF12697:Alpha/beta hydrolase family|PF13378:Enolase C-terminal domain-like
CsaV3_2G004730	38.7622	13.4399	1.52574	0.00101514	0.00342101	PF13249:Squalene-hopene cyclase N-terminal domain|PF13243:Squalene-hopene cyclase C-terminal domain
CsaV3_2G028090	44.5926	15.5253	1.52482	0.000712867	0.00249083	PF07859:alpha/beta hydrolase fold
CsaV3_5G027950	29.1279	10.1412	1.52413	0.00916598	0.0242955	PF03754:Domain of unknown function (DUF313)
CsaV3_6G033750	79.4219	27.6586	1.52395	1.27877e-05	6.10523e-05	PF00067:Cytochrome P450
CsaV3_3G006090	80.1361	27.905	1.52122	1.20679e-05	5.78419e-05	PF02365:No apical meristem (NAM) protein
CsaV3_6G021950	161.796	56.3877	1.51884	7.85401e-10	6.35934e-09	PF06232:Embryo-specific protein 3, (ATS3)
CsaV3_2G007360	74.1796	25.8733	1.51862	3.86738e-06	1.99979e-05	-
CsaV3_3G012300	657.558	229.522	1.51848	1.34472e-29	3.75483e-28	PF14226:non-haem dioxygenase in morphine synthesis N-terminal|PF03171:2OG-Fe(II) oxygenase superfamily
CsaV3_5G020750	326.492	114.009	1.51827	3.70575e-12	3.7031e-11	PF05705:Eukaryotic protein of unknown function (DUF829)
CsaV3_3G015370	2615.96	914.565	1.51604	1.17382e-38	4.74039e-37	-
CsaV3_6G004260	527.975	184.626	1.51582	5.06873e-18	7.8257e-17	PF01814:Hemerythrin HHE cation binding domain
CsaV3_6G038580	35.6956	12.5166	1.51428	0.00280638	0.00849126	PF11250:Fantastic Four meristem regulator
CsaV3_3G048220	1282.81	448.944	1.51425	1.5666e-30	4.5364e-29	-
CsaV3_UNG210320	64.3778	22.5417	1.51382	1.04648e-05	5.07306e-05	PF02874:ATP synthase alpha/beta family, beta-barrel domain|PF00306:ATP synthase alpha/beta chain, C terminal domain|PF00006:ATP synthase alpha/beta family, nucleotide-binding domain
CsaV3_5G013270	955.936	335.239	1.51124	4.39638e-11	4.03245e-10	PF00916:Sulfate permease family|PF01740:STAS domain
CsaV3_7G030090	121.777	42.6665	1.51111	6.45038e-08	4.27677e-07	PF05691:Raffinose synthase or seed imbibition protein Sip1
CsaV3_2G015590	191.386	67.2126	1.50908	1.10444e-11	1.06499e-10	PF02519:Auxin responsive protein
CsaV3_3G028550	806.297	283.567	1.50788	3.50654e-31	1.0496e-29	PF07714:Protein tyrosine kinase
CsaV3_1G044530	76.4209	26.874	1.50686	5.11702e-06	2.59583e-05	-
CsaV3_3G009990	422.802	148.748	1.50679	2.93765e-24	6.36578e-23	PF02798:Glutathione S-transferase, N-terminal domain|PF00043:Glutathione S-transferase, C-terminal domain
CsaV3_5G025800	43.864	15.4243	1.50509	0.000396922	0.00146531	PF02270:Transcription initiation factor IIF, beta subunit
CsaV3_2G028910	373.291	131.797	1.50294	7.59301e-11	6.82045e-10	-
CsaV3_3G004710	36.1542	12.7393	1.50121	0.00231818	0.00718653	PF14368:Probable lipid transfer
CsaV3_4G028030	85.4252	30.1443	1.50102	3.10281e-05	0.000139259	-
CsaV3_6G015820	46.7041	16.5195	1.5008	0.000146493	0.000586873	-
CsaV3_3G002490	167.028	59.1051	1.50016	8.70123e-06	4.27967e-05	-
CsaV3_3G033960	674.318	238.72	1.499	1.05017e-12	1.09592e-11	PF00069:Protein kinase domain|PF13855:Leucine rich repeat|PF08263:Leucine rich repeat N-terminal domain
CsaV3_3G006970	75.8111	26.9865	1.49156	1.16444e-05	5.5949e-05	PF14686:Polysaccharide lyase family 4, domain II|PF14683:Polysaccharide lyase family 4, domain III|PF06045:Rhamnogalacturonate lyase family
CsaV3_2G028890	529.368	188.498	1.49018	6.34402e-20	1.10222e-18	PF00294:pfkB family carbohydrate kinase
CsaV3_3G009480	120.751	42.9999	1.48902	1.10897e-07	7.10218e-07	PF00067:Cytochrome P450
CsaV3_1G015170	796.425	283.872	1.4887	3.98305e-08	2.70228e-07	PF04857:CAF1 family ribonuclease
CsaV3_3G005890	1521.8	542.222	1.48851	3.41822e-13	3.73881e-12	PF00501:AMP-binding enzyme
CsaV3_3G008180	275.439	98.3002	1.48641	1.76294e-16	2.47546e-15	PF01073:3-beta hydroxysteroid dehydrogenase/isomerase family
CsaV3_6G021740	160.79	57.5048	1.48348	2.08742e-08	1.45873e-07	PF03094:Mlo family
CsaV3_4G035700	252.078	90.1621	1.48278	1.01966e-12	1.06751e-11	PF08244:Glycosyl hydrolases family 32 C terminal|PF00251:Glycosyl hydrolases family 32 N-terminal domain
CsaV3_4G025700	73.1248	26.1641	1.48237	0.000133235	0.000537727	PF00011:Hsp20/alpha crystallin family
CsaV3_2G016160	1509.06	540.382	1.4813	1.49525e-30	4.33623e-29	PF05278:Arabidopsis phospholipase-like protein (PEARLI 4)
CsaV3_3G039490	71.1784	25.4902	1.48027	0.000448028	0.00163471	-
CsaV3_1G003550	820.897	294.619	1.47858	1.32697e-35	4.81204e-34	PF01008:Initiation factor 2 subunit family
CsaV3_4G034580	124.547	44.7973	1.47567	4.62089e-09	3.47652e-08	-
CsaV3_4G034510	1763.62	634.408	1.47517	0.000357765	0.0013335	PF02458:Transferase family
CsaV3_UNG209990	42.1079	15.1573	1.47334	0.00751733	0.0203594	-
CsaV3_7G024790	514.928	185.613	1.47257	8.82658e-24	1.8611e-22	PF08381:Transcription factor regulating root and shoot growth via Pin3|PF00415:Regulator of chromosome condensation (RCC1) repeat|PF16457:Pleckstrin homology domain|PF01363:FYVE zinc finger|PF13713:Transcription factor BRX N-terminal domain
CsaV3_7G024450	1148.86	413.961	1.4721	1.45373e-29	4.05343e-28	PF00106:short chain dehydrogenase
CsaV3_7G023590	180.035	64.8813	1.47161	5.23071e-09	3.90973e-08	PF02536:mTERF
CsaV3_5G026000	137.257	49.4989	1.47114	1.60325e-08	1.13458e-07	-
CsaV3_2G030100	396.471	143.041	1.47081	4.67153e-19	7.67308e-18	PF02984:Cyclin, C-terminal domain|PF00134:Cyclin, N-terminal domain
CsaV3_6G012660	87.6308	31.6916	1.46877	4.49048e-05	0.000196356	PF03321:GH3 auxin-responsive promoter
CsaV3_3G025100	2160.93	781.931	1.46624	2.95443e-15	3.78671e-14	-
CsaV3_1G010130	7820.77	2838.31	1.46222	1.99095e-71	1.87996e-69	PF01546:Peptidase family M20/M25/M40|PF07687:Peptidase dimerisation domain
CsaV3_4G002480	748.145	271.806	1.46113	1.39038e-25	3.20901e-24	PF03770:Inositol polyphosphate kinase
CsaV3_4G035260	2406.51	874.726	1.46007	1.11756e-38	4.54135e-37	PF00397:WW domain|PF01846:FF domain
CsaV3_7G000390	2369.8	861.789	1.45915	6.13269e-17	8.83994e-16	PF00225:Kinesin motor domain|PF11995:Domain of unknown function (DUF3490)
CsaV3_5G017250	1190.83	433.125	1.45887	8.05753e-31	2.38625e-29	PF00027:Cyclic nucleotide-binding domain|PF00999:Sodium/hydrogen exchanger family
CsaV3_4G002350	2679.57	977.471	1.45495	2.82172e-43	1.3518e-41	PF00450:Serine carboxypeptidase
CsaV3_1G012360	359.864	131.614	1.45064	1.0046e-17	1.52489e-16	PF07714:Protein tyrosine kinase
CsaV3_3G033780	615.392	225.629	1.448	3.01772e-18	4.7377e-17	PF00581:Rhodanese-like domain
CsaV3_1G037290	216.637	79.4459	1.44747	7.78416e-14	8.91847e-13	PF07714:Protein tyrosine kinase|PF08263:Leucine rich repeat N-terminal domain|PF13855:Leucine rich repeat
CsaV3_5G005500	1148.94	421.604	1.44688	5.01024e-26	1.18559e-24	PF03016:Exostosin family
CsaV3_7G003840	62.584	23.0052	1.44539	0.00194057	0.00613463	PF01373:Glycosyl hydrolase family 14
CsaV3_6G039310	245.412	90.1837	1.44447	2.7418e-10	2.325e-09	PF01370:NAD dependent epimerase/dehydratase family
CsaV3_6G015960	646.649	238.233	1.44103	1.37059e-23	2.87134e-22	PF07714:Protein tyrosine kinase
CsaV3_3G010150	55.7481	20.5337	1.44005	9.35843e-05	0.000388695	PF13041:PPR repeat family
CsaV3_3G008230	606.745	223.78	1.43928	0.00347932	0.0102992	PF00201:UDP-glucoronosyl and UDP-glucosyl transferase
CsaV3_2G028170	764.359	282.126	1.43828	3.16891e-15	4.04569e-14	PF13921:Myb-like DNA-binding domain
CsaV3_2G034030	186.273	68.7864	1.43813	4.44201e-07	2.62307e-06	PF03106:WRKY DNA -binding domain
CsaV3_1G028530	577.83	213.357	1.43767	4.05676e-07	2.41087e-06	-
CsaV3_5G033580	1085.56	401.547	1.43464	3.78272e-29	1.02976e-27	-
CsaV3_7G000920	212.115	78.5407	1.43425	8.12956e-13	8.55222e-12	PF00249:Myb-like DNA-binding domain
CsaV3_1G005020	39.9764	14.7786	1.43393	0.00242527	0.00747348	-
CsaV3_2G014440	66.3513	24.5517	1.43387	1.2401e-05	5.93074e-05	PF02401:LytB protein
CsaV3_5G034300	4208.79	1559.48	1.43233	2.59006e-05	0.000117678	PF08392:FAE1/Type III polyketide synthase-like protein|PF08541:3-Oxoacyl-[acyl-carrier-protein (ACP)] synthase III C terminal
CsaV3_2G025520	254.269	94.2982	1.43196	6.62661e-13	7.01266e-12	PF00462:Glutaredoxin
CsaV3_5G030130	28048.9	10400.9	1.43121	2.12702e-49	1.22279e-47	PF00291:Pyridoxal-phosphate dependent enzyme
CsaV3_2G005030	718.364	266.662	1.42981	9.58327e-30	2.68359e-28	PF00931:NB-ARC domain
CsaV3_3G038950	1400.18	520.053	1.429	2.3473e-43	1.13006e-41	PF03110:SBP domain
CsaV3_5G025900	9483.14	3522.43	1.42885	2.3215e-56	1.55931e-54	PF00009:Elongation factor Tu GTP binding domain|PF03143:Elongation factor Tu C-terminal domain|PF03144:Elongation factor Tu domain 2
CsaV3_3G049740	35.3693	13.1397	1.42866	0.00261121	0.00796112	PF00176:SNF2 family N-terminal domain|PF00271:Helicase conserved C-terminal domain
CsaV3_6G003560	57.0289	21.2088	1.42805	0.00015517	0.000618466	PF14226:non-haem dioxygenase in morphine synthesis N-terminal|PF03171:2OG-Fe(II) oxygenase superfamily
CsaV3_3G035150	87.7538	32.6207	1.42592	1.03005e-05	5.00086e-05	-
CsaV3_5G039360	3238.32	1205.24	1.42573	6.27694e-19	1.02411e-17	PF05899:Protein of unknown function (DUF861)
CsaV3_3G014190	151.779	56.4822	1.42508	2.05899e-07	1.27519e-06	PF00010:Helix-loop-helix DNA-binding domain
CsaV3_1G037590	304.098	113.159	1.42487	8.21969e-14	9.40094e-13	-
CsaV3_6G005320	45.9618	17.1037	1.42482	0.000690372	0.00241828	PF00170:bZIP transcription factor
CsaV3_3G049670	381.468	142.165	1.42407	6.42264e-14	7.43702e-13	PF04570:zinc-finger of the FCS-type, C2-C2
CsaV3_7G000620	59.6262	22.1886	1.42383	0.000448761	0.00163708	PF02519:Auxin responsive protein
CsaV3_5G017570	36.8498	13.7231	1.42275	0.004605	0.0131978	-
CsaV3_6G001550	256.261	95.7114	1.422	2.42445e-10	2.06215e-09	PF04788:Protein of unknown function (DUF620)
CsaV3_3G019280	62.9307	23.4593	1.42062	0.000159595	0.000634292	PF04833:COBRA-like protein
CsaV3_5G030680	159.43	59.5363	1.42034	7.31423e-10	5.94939e-09	PF00106:short chain dehydrogenase
CsaV3_2G013780	39.5312	14.7652	1.41928	0.00223897	0.00697528	-
CsaV3_2G034230	310.852	116.161	1.41868	3.96859e-13	4.31664e-12	PF13855:Leucine rich repeat|PF07714:Protein tyrosine kinase
CsaV3_5G032330	625.764	234.193	1.41808	9.85521e-14	1.12059e-12	PF02183:Homeobox associated leucine zipper|PF00046:Homeobox domain
CsaV3_3G017020	239.596	89.5953	1.41767	3.95451e-10	3.29615e-09	PF00488:MutS domain V|PF01624:MutS domain I|PF05192:MutS domain III|PF05188:MutS domain II
CsaV3_7G034490	26.0742	9.77879	1.41704	0.0074333	0.0201766	PF00190:Cupin
CsaV3_1G031180	216.39	81.0564	1.41625	3.43126e-13	3.74888e-12	PF01094:Receptor family ligand binding region|PF00497:Bacterial extracellular solute-binding proteins, family 3|PF00060:Ligand-gated ion channel
CsaV3_3G034590	687.736	257.651	1.41601	9.6033e-16	1.27431e-14	-
CsaV3_2G007220	1225.84	459.287	1.41599	6.31606e-34	2.10672e-32	-
CsaV3_1G007160	427.063	160.186	1.41479	4.32845e-12	4.30335e-11	-
CsaV3_1G032330	6496.87	2436.6	1.41477	3.14251e-32	9.8593e-31	PF02779:Transketolase, pyrimidine binding domain|PF02780:Transketolase, C-terminal domain
CsaV3_1G000370	62.7764	23.5688	1.41348	0.000207516	0.000808473	-
CsaV3_1G039300	694.326	260.577	1.41325	2.74129e-23	5.64012e-22	PF00931:NB-ARC domain
CsaV3_2G036190	1072.37	402.798	1.41306	2.0043e-10	1.72051e-09	PF00005:ABC transporter|PF08370:Plant PDR ABC transporter associated|PF14510:ABC-transporter extracellular N-terminal|PF01061:ABC-2 type transporter
CsaV3_1G009260	364.051	136.703	1.4125	5.78796e-14	6.74205e-13	PF13920:Zinc finger, C3HC4 type (RING finger)
CsaV3_3G012310	178.408	67.0625	1.41219	7.07899e-08	4.66822e-07	PF05514:HR-like lesion-inducing
CsaV3_3G042870	1423.3	535.289	1.41112	1.13718e-28	3.03652e-27	-
CsaV3_6G028390	62.709	23.567	1.41109	0.000356349	0.00132898	-
CsaV3_6G012740	2710.31	1019.28	1.41095	0.00339253	0.0100684	PF02365:No apical meristem (NAM) protein
CsaV3_3G026830	2086.1	784.466	1.41066	3.99794e-24	8.61563e-23	PF01190:Pollen proteins Ole e I like
CsaV3_4G002800	900.854	339.124	1.40975	9.17728e-22	1.7569e-20	-
CsaV3_7G001820	127.211	47.9556	1.409	5.70159e-07	3.32518e-06	PF12854:PPR repeat|PF13041:PPR repeat family
CsaV3_6G014000	199.668	75.1514	1.40854	2.55297e-08	1.76952e-07	PF00520:Ion transport protein
CsaV3_3G021650	23.2737	8.77234	1.40834	0.0168863	0.0413247	-
CsaV3_1G041230	1629.52	613.919	1.40816	4.0239e-33	1.30002e-31	PF00504:Chlorophyll A-B binding protein
CsaV3_7G006090	4766.44	1796.42	1.40782	2.25135e-20	4.00044e-19	-
CsaV3_6G004640	48.1922	18.1424	1.40757	0.000552609	0.00197717	PF13499:EF-hand domain pair|PF00069:Protein kinase domain
CsaV3_1G002190	126.157	47.6013	1.40733	0.000917479	0.00312151	-
CsaV3_3G047340	32758	12381.6	1.40365	2.85444e-06	1.50385e-05	PF03181:BURP domain
CsaV3_4G005090	118.49	44.8589	1.40218	7.76111e-08	5.08374e-07	PF00067:Cytochrome P450
CsaV3_3G032960	67.4916	25.5694	1.4008	5.21691e-05	0.000225397	PF16891:Serine-threonine protein phosphatase N-terminal domain|PF00149:Calcineurin-like phosphoesterase
CsaV3_5G002050	581.964	220.601	1.39977	0.0100919	0.0264349	PF09478:Carbohydrate binding domain CBM49|PF00759:Glycosyl hydrolase family 9
CsaV3_3G015270	599.089	227.15	1.39966	1.42924e-21	2.70435e-20	-
CsaV3_1G041800	665.439	252.15	1.39929	3.81874e-24	8.23854e-23	PF00355:Rieske [2Fe-2S] domain
CsaV3_3G049770	1519.26	576.372	1.39856	2.40416e-25	5.48969e-24	PF13499:EF-hand domain pair
CsaV3_6G046780	71.1869	27.0583	1.39848	0.000758223	0.0026333	PF14008:Iron/zinc purple acid phosphatase-like protein C|PF00149:Calcineurin-like phosphoesterase|PF16656:Purple acid Phosphatase, N-terminal domain
CsaV3_6G015950	331.162	125.793	1.39741	2.29996e-15	2.98111e-14	PF00201:UDP-glucoronosyl and UDP-glucosyl transferase
CsaV3_5G023910	137.851	52.2781	1.39668	1.26131e-06	6.9979e-06	-
CsaV3_6G022140	138.265	52.5455	1.39663	5.20301e-07	3.04759e-06	-
CsaV3_3G006710	2908.41	1104.84	1.39623	7.41673e-21	1.35992e-19	PF04884:Vitamin B6 photo-protection and homoeostasis
CsaV3_2G033890	308.342	117.42	1.39397	2.08596e-14	2.50444e-13	-
CsaV3_4G014780	478.403	182.185	1.39299	3.09874e-18	4.861e-17	PF00484:Carbonic anhydrase
CsaV3_5G038550	637.828	243.093	1.39214	9.91149e-15	1.21843e-13	PF12697:Alpha/beta hydrolase family
CsaV3_5G031060	1193.31	454.907	1.39098	6.47675e-29	1.74854e-27	PF03000:NPH3 family
CsaV3_5G035920	2058.9	785.197	1.39079	4.63462e-33	1.49239e-31	PF06813:Nodulin-like|PF07690:Major Facilitator Superfamily
CsaV3_1G029550	932.876	355.883	1.38987	5.39585e-18	8.32418e-17	PF00609:Diacylglycerol kinase accessory domain|PF00781:Diacylglycerol kinase catalytic domain
CsaV3_3G010340	49.5324	18.9448	1.3897	0.00195258	0.00616742	PF08510:PIG-P
CsaV3_5G038640	244.155	93.2007	1.38819	7.05097e-08	4.65131e-07	-
CsaV3_4G034520	432.675	165.558	1.38681	8.18072e-14	9.36733e-13	PF02458:Transferase family
CsaV3_4G000850	187.19	71.6212	1.38524	1.14267e-10	1.00561e-09	PF00561:alpha/beta hydrolase fold
CsaV3_7G007500	4349.97	1668.57	1.38254	1.10748e-11	1.0674e-10	PF00069:Protein kinase domain
CsaV3_5G038140	4371.18	1677.51	1.38184	6.09908e-36	2.23244e-34	PF01357:Pollen allergen|PF03330:Rare lipoprotein A (RlpA)-like double-psi beta-barrel
CsaV3_5G034880	1386.3	532	1.38157	1.40462e-21	2.66291e-20	PF00085:Thioredoxin|PF04777:Erv1 / Alr family
CsaV3_3G009530	387.93	148.997	1.38146	9.59034e-15	1.18043e-13	PF08880:QLQ|PF08879:WRC
CsaV3_6G001840	1782.07	685.007	1.37963	3.40112e-25	7.69425e-24	PF00168:C2 domain|PF00388:Phosphatidylinositol-specific phospholipase C, X domain|PF00387:Phosphatidylinositol-specific phospholipase C, Y domain|PF09279:Phosphoinositide-specific phospholipase C, efhand-like
CsaV3_4G013220	224.64	86.4802	1.37675	7.69326e-10	6.23434e-09	PF00080:Copper/zinc superoxide dismutase (SODC)
CsaV3_4G003440	249.818	96.2374	1.37573	1.29938e-12	1.34879e-11	PF07714:Protein tyrosine kinase|PF00020:TNFR/NGFR cysteine-rich region
CsaV3_7G029330	73345.7	28302.1	1.37379	1.23855e-27	3.14067e-26	PF03242:Late embryogenesis abundant protein
CsaV3_3G038140	45.3353	17.525	1.37264	0.00112388	0.00374934	PF00462:Glutaredoxin
CsaV3_6G046430	849.347	328.325	1.37165	8.81484e-12	8.55486e-11	-
CsaV3_5G004550	182.71	70.5673	1.37158	1.76892e-07	1.10359e-06	PF00931:NB-ARC domain
CsaV3_7G023530	743.454	287.447	1.37094	2.69901e-29	7.41982e-28	PF00069:Protein kinase domain
CsaV3_3G003310	184.873	71.5941	1.36958	1.01214e-08	7.3217e-08	PF01842:ACT domain
CsaV3_2G028970	26.9729	10.4226	1.36934	0.0107395	0.0279066	PF02458:Transferase family
CsaV3_6G045100	8173.95	3165.23	1.36875	0.000114135	0.000466421	PF00153:Mitochondrial carrier protein
CsaV3_7G002360	519.799	201.509	1.36713	8.10568e-20	1.39835e-18	-
CsaV3_3G043720	4932.83	1913.25	1.36643	8.9792e-72	8.51978e-70	PF00481:Protein phosphatase 2C
CsaV3_3G048890	359.742	139.476	1.36614	1.18161e-13	1.33888e-12	-
CsaV3_3G044170	397.326	154.161	1.3661	4.35445e-13	4.71274e-12	PF12819:Carbohydrate-binding protein of the ER|PF07714:Protein tyrosine kinase
CsaV3_4G035690	2588.13	1005.39	1.36426	1.32183e-37	5.12629e-36	-
CsaV3_1G044890	1549.12	602.541	1.36222	1.17362e-20	2.12207e-19	-
CsaV3_3G042490	1696.25	660.24	1.36112	2.22572e-17	3.30828e-16	PF01073:3-beta hydroxysteroid dehydrogenase/isomerase family
CsaV3_6G049770	6642.79	2589.91	1.35887	1.8618e-05	8.67067e-05	-
CsaV3_5G027330	975.196	380.298	1.35879	0.00109386	0.00365606	PF01073:3-beta hydroxysteroid dehydrogenase/isomerase family
CsaV3_5G028990	62.7923	24.5185	1.35532	8.91534e-05	0.000371713	PF13041:PPR repeat family
CsaV3_2G035400	304.221	118.931	1.35508	2.87475e-12	2.89638e-11	PF03711:Orn/Lys/Arg decarboxylase, C-terminal domain|PF01276:Orn/Lys/Arg decarboxylase, major domain
CsaV3_6G005790	2730.3	1067.45	1.35489	1.41907e-34	4.90055e-33	PF01852:START domain|PF00046:Homeobox domain
CsaV3_6G009400	106.5	41.6755	1.35309	1.69432e-05	7.94366e-05	PF00069:Protein kinase domain
CsaV3_4G012090	20.6438	8.08037	1.35263	0.0179475	0.0434572	PF00270:DEAD/DEAH box helicase|PF00570:HRDC domain|PF09382:RQC domain|PF14493:Helix-turn-helix domain|PF16124:RecQ zinc-binding|PF00271:Helicase conserved C-terminal domain
CsaV3_1G000340	516.47	202.202	1.35253	2.23683e-18	3.53444e-17	PF13589:Histidine kinase-, DNA gyrase B-, and HSP90-like ATPase
CsaV3_6G041820	111.556	43.6627	1.35219	0.000362986	0.00135141	-
CsaV3_4G008750	1415.85	554.81	1.35158	2.5013e-29	6.88597e-28	PF00364:Biotin-requiring enzyme
CsaV3_6G048610	51.5369	20.1796	1.35134	0.00143015	0.0046605	-
CsaV3_3G004920	228.68	89.6503	1.34962	5.06086e-11	4.61809e-10	PF00185:Aspartate/ornithine carbamoyltransferase, Asp/Orn binding domain|PF02729:Aspartate/ornithine carbamoyltransferase, carbamoyl-P binding domain
CsaV3_1G031280	64.9196	25.4551	1.34761	0.000408528	0.00150293	PF00188:Cysteine-rich secretory protein family
CsaV3_UNG209220	29.934	11.7746	1.34725	0.00748156	0.0202766	PF00146:NADH dehydrogenase
CsaV3_6G023860	83.9173	32.9993	1.34718	6.14082e-06	3.08636e-05	-
CsaV3_2G015310	15058.4	5921.78	1.34651	8.36878e-15	1.03858e-13	PF00278:Pyridoxal-dependent decarboxylase, C-terminal sheet domain|PF02784:Pyridoxal-dependent decarboxylase, pyridoxal binding domain
CsaV3_UNG210310	43.5443	17.1142	1.3452	0.00179153	0.0057004	-
CsaV3_1G033910	406.343	159.988	1.34428	1.26334e-08	9.01542e-08	PF08541:3-Oxoacyl-[acyl-carrier-protein (ACP)] synthase III C terminal|PF08392:FAE1/Type III polyketide synthase-like protein
CsaV3_7G000380	132.167	52.0536	1.34304	5.08224e-07	2.97774e-06	-
CsaV3_7G035300	362.383	142.787	1.34299	5.45404e-14	6.36066e-13	-
CsaV3_2G024740	148.613	58.5996	1.34183	2.8252e-06	1.48965e-05	PF09713:Plant protein 1589 of unknown function (A_thal_3526)
CsaV3_2G014540	2374.78	937.578	1.34086	2.24874e-14	2.69655e-13	PF00083:Sugar (and other) transporter
CsaV3_3G003740	187.919	74.2916	1.34044	7.43245e-05	0.00031316	-
CsaV3_1G029460	281.825	111.188	1.34044	5.39961e-12	5.3196e-11	-
CsaV3_6G040770	181.07	71.5886	1.34025	2.38531e-08	1.65683e-07	PF00732:GMC oxidoreductase|PF05199:GMC oxidoreductase
CsaV3_6G045730	465.822	183.94	1.33967	7.51924e-14	8.64028e-13	PF00106:short chain dehydrogenase
CsaV3_6G043840	7686.05	3039.21	1.3386	4.34088e-33	1.40011e-31	PF00082:Subtilase family|PF02225:PA domain|PF05922:Peptidase inhibitor I9
CsaV3_3G043020	10765.9	4257.39	1.33848	1.15402e-43	5.59715e-42	PF08267:Cobalamin-independent synthase, N-terminal domain|PF01717:Cobalamin-independent synthase, Catalytic domain
CsaV3_7G000770	44.3422	17.5484	1.33754	0.00458432	0.0131463	PF04833:COBRA-like protein
CsaV3_5G008530	31.489	12.4515	1.33743	0.0061743	0.0171352	PF00082:Subtilase family|PF05922:Peptidase inhibitor I9
CsaV3_7G028030	283.709	112.38	1.33561	3.37087e-14	3.99558e-13	PF05910:Plant protein of unknown function (DUF868)
CsaV3_5G005610	56.8456	22.5417	1.33442	0.000151501	0.000605199	-
CsaV3_1G033070	48.4845	19.2563	1.33409	0.0148124	0.0369291	-
CsaV3_1G001600	3260.45	1294.63	1.3325	5.56777e-28	1.44143e-26	PF00171:Aldehyde dehydrogenase family
CsaV3_7G032750	80.3397	31.8986	1.3317	0.000113147	0.000462769	-
CsaV3_6G044820	55.0182	21.8356	1.33142	0.00824455	0.0221114	PF14683:Polysaccharide lyase family 4, domain III|PF14686:Polysaccharide lyase family 4, domain II|PF06045:Rhamnogalacturonate lyase family
CsaV3_3G033270	763.974	303.808	1.33058	2.73382e-27	6.83314e-26	PF13041:PPR repeat family
CsaV3_4G034120	142.934	56.9572	1.328	1.98925e-08	1.39262e-07	PF00076:RNA recognition motif. (a.k.a. RRM, RBD, or RNP domain)
CsaV3_5G011070	43.6448	17.4097	1.32415	0.00354096	0.0104612	-
CsaV3_2G015600	175.773	70.241	1.32225	3.52967e-09	2.67718e-08	-
CsaV3_5G023740	169.348	67.9178	1.31853	2.11353e-05	9.74317e-05	PF00403:Heavy-metal-associated domain
CsaV3_3G022840	330.218	132.508	1.31748	1.58335e-12	1.6297e-11	-
CsaV3_3G005060	226.04	90.7334	1.31688	4.97303e-06	2.52803e-05	-
CsaV3_2G026350	476.452	191.282	1.31615	3.07278e-15	3.92809e-14	PF08263:Leucine rich repeat N-terminal domain|PF00069:Protein kinase domain|PF13855:Leucine rich repeat
CsaV3_3G012710	2252.19	905.342	1.31454	2.37444e-25	5.42816e-24	-
CsaV3_5G005880	3485.66	1404.8	1.31122	5.31186e-34	1.77784e-32	PF02179:BAG domain
CsaV3_2G032580	3562.51	1436.87	1.31	6.92599e-16	9.30415e-15	PF04101:Glycosyltransferase family 28 C-terminal domain|PF06925:Monogalactosyldiacylglycerol (MGDG) synthase
CsaV3_2G006520	69.4507	28.0099	1.30978	0.00061493	0.00217862	PF01789:PsbP
CsaV3_5G027750	89.4591	36.1468	1.30918	0.000162709	0.000646406	-
CsaV3_4G007990	69.8565	28.178	1.30867	0.000744819	0.00259089	PF01061:ABC-2 type transporter|PF00005:ABC transporter
CsaV3_1G032110	49.2048	19.8927	1.30851	0.000981138	0.00331558	PF00069:Protein kinase domain
CsaV3_2G021070	288.737	116.845	1.30594	4.39177e-11	4.03012e-10	-
CsaV3_5G034550	385.17	155.833	1.30494	3.8384e-13	4.18201e-12	PF07714:Protein tyrosine kinase
CsaV3_2G024390	492.685	199.647	1.30234	1.61039e-18	2.56952e-17	-
CsaV3_3G012290	1586.68	644.732	1.29908	1.05882e-15	1.40214e-14	PF03171:2OG-Fe(II) oxygenase superfamily|PF14226:non-haem dioxygenase in morphine synthesis N-terminal
CsaV3_1G031990	253.658	103.054	1.2985	3.78956e-09	2.86873e-08	-
CsaV3_5G005310	214.645	87.2793	1.29781	1.29048e-05	6.15814e-05	PF13855:Leucine rich repeat|PF08263:Leucine rich repeat N-terminal domain
CsaV3_4G030920	35.4786	14.4378	1.29697	0.00625296	0.0173215	PF01490:Transmembrane amino acid transporter protein
CsaV3_3G008780	139.988	57.0174	1.29688	3.6614e-07	2.19057e-06	PF13639:Ring finger domain
CsaV3_5G025280	4394.8	1790.22	1.29572	0.000508357	0.00183565	PF03105:SPX domain|PF03124:EXS family
CsaV3_6G050480	211.568	86.1859	1.29566	3.66626e-10	3.07385e-09	PF06507:Auxin response factor|PF02362:B3 DNA binding domain
CsaV3_4G003030	929.651	378.811	1.29547	3.25339e-11	3.02237e-10	PF03106:WRKY DNA -binding domain
CsaV3_3G047950	60.3824	24.6489	1.29461	0.000760629	0.00263978	PF03479:Domain of unknown function (DUF296)
CsaV3_3G049380	222.931	90.8275	1.29433	4.90035e-09	3.67968e-08	PF00067:Cytochrome P450
CsaV3_1G004660	561.71	229.229	1.29334	5.73194e-18	8.81483e-17	PF03634:TCP family transcription factor
CsaV3_5G027390	243.209	99.2426	1.29277	1.1599e-08	8.32893e-08	PF02910:Fumarate reductase flavoprotein C-term|PF00890:FAD binding domain
CsaV3_7G034520	1131.26	462.498	1.29018	2.99849e-18	4.71129e-17	PF13460:NAD(P)H-binding
CsaV3_7G008310	314.675	128.772	1.28968	1.22573e-14	1.49832e-13	PF00134:Cyclin, N-terminal domain|PF02984:Cyclin, C-terminal domain
CsaV3_2G017640	32.1207	13.1435	1.28912	0.00732416	0.0199274	PF00657:GDSL-like Lipase/Acylhydrolase
CsaV3_6G001460	30.3889	12.458	1.28686	0.00734478	0.0199751	PF00071:Ras family
CsaV3_7G008480	515.801	211.765	1.28419	1.63085e-10	1.41297e-09	PF06974:Protein of unknown function (DUF1298)|PF03007:Wax ester synthase-like Acyl-CoA acyltransferase domain
CsaV3_6G042310	771.266	317.52	1.28037	1.64891e-18	2.6227e-17	PF07714:Protein tyrosine kinase
CsaV3_7G026670	333.393	137.451	1.27958	5.76589e-10	4.73132e-09	PF04526:Protein of unknown function (DUF568)
CsaV3_2G017040	61.0447	25.1899	1.27627	0.000433658	0.00158874	PF04784:Protein of unknown function, DUF547|PF14389:Leucine-zipper of ternary complex factor MIP1
CsaV3_1G007700	6868.43	2836.88	1.27564	2.66179e-13	2.94773e-12	-
CsaV3_1G029050	75.3724	31.1821	1.27463	0.00264388	0.00804567	-
CsaV3_2G014690	33864.4	14003.8	1.27397	3.25401e-22	6.40511e-21	PF00076:RNA recognition motif. (a.k.a. RRM, RBD, or RNP domain)
CsaV3_6G037680	3023.12	1250.52	1.27367	1.06732e-23	2.24081e-22	PF00759:Glycosyl hydrolase family 9
CsaV3_5G040490	53.6663	22.197	1.27301	0.0015376	0.00497827	PF00854:POT family
CsaV3_3G017970	3543.36	1467.32	1.27183	1.01181e-40	4.40465e-39	PF00249:Myb-like DNA-binding domain
CsaV3_1G003320	1822.74	755.319	1.27132	5.30819e-26	1.25307e-24	PF02701:Dof domain, zinc finger
CsaV3_7G022250	33.2851	13.7977	1.27094	0.00585106	0.0163472	PF12214:Cell cycle regulated microtubule associated protein
CsaV3_3G033950	226.965	94.2184	1.27022	4.7323e-05	0.000206008	PF00069:Protein kinase domain
CsaV3_1G044550	318.569	132.193	1.27001	2.11862e-06	1.13703e-05	PF03162:Tyrosine phosphatase family
CsaV3_7G032060	408.906	169.606	1.26971	6.77722e-16	9.11683e-15	PF07576:BRCA1-associated protein 2|PF13639:Ring finger domain|PF02148:Zn-finger in ubiquitin-hydrolases and other protein
CsaV3_1G022960	855.055	354.755	1.26924	1.02259e-20	1.85586e-19	PF00300:Histidine phosphatase superfamily (branch 1)
CsaV3_2G024380	193.584	80.2944	1.26856	1.17477e-09	9.34934e-09	-
CsaV3_4G004210	2139.66	888.493	1.26772	2.12555e-19	3.55398e-18	PF00847:AP2 domain
CsaV3_6G049960	3554.87	1476.68	1.26753	8.76112e-24	1.8493e-22	PF00561:alpha/beta hydrolase fold
CsaV3_3G008050	110.842	46.0246	1.26691	1.20354e-06	6.69256e-06	PF02681:Divergent PAP2 family
CsaV3_6G006160	576.046	239.443	1.26651	4.18741e-14	4.94246e-13	PF07386:Protein of unknown function (DUF1499)
CsaV3_6G013440	5005.85	2082.85	1.26503	1.77042e-45	9.17893e-44	PF00171:Aldehyde dehydrogenase family
CsaV3_3G021710	79.2883	33.0984	1.26236	0.000275563	0.00104952	PF02453:Reticulon
CsaV3_5G034200	1064.29	443.783	1.26159	1.93029e-11	1.82268e-10	-
CsaV3_4G010500	772.214	322.291	1.26062	5.64958e-26	1.33044e-24	PF08263:Leucine rich repeat N-terminal domain|PF13855:Leucine rich repeat|PF07714:Protein tyrosine kinase
CsaV3_6G051810	206.62	86.2945	1.26034	0.000140435	0.000564105	PF06200:tify domain|PF09425:Divergent CCT motif
CsaV3_2G013580	55.4773	23.1733	1.25871	0.000502103	0.00181541	-
CsaV3_3G046470	47.4258	19.7945	1.25868	0.00201042	0.00632782	-
CsaV3_1G041810	819.413	343.106	1.25586	1.60735e-20	2.88762e-19	PF08417:Pheophorbide a oxygenase
CsaV3_1G032560	441.773	185.218	1.25397	1.24232e-14	1.5167e-13	PF06454:Protein of unknown function (DUF1084)
CsaV3_7G001900	1111.15	465.988	1.25369	1.30728e-21	2.4832e-20	PF01490:Transmembrane amino acid transporter protein
CsaV3_7G024490	5571.97	2337.78	1.25315	1.5712e-51	9.5672e-50	-
CsaV3_3G034450	59.3724	24.9435	1.25238	0.00128175	0.00421983	PF03759:PRONE (Plant-specific Rop nucleotide exchanger)
CsaV3_6G048400	245.625	103.159	1.2507	1.25707e-10	1.10231e-09	-
CsaV3_1G030980	229.971	96.7924	1.24927	6.47115e-10	5.28784e-09	-
CsaV3_3G032280	132.276	55.7138	1.24872	5.87543e-05	0.000251734	PF08263:Leucine rich repeat N-terminal domain|PF13855:Leucine rich repeat
CsaV3_6G005970	389.519	164.397	1.24546	2.39098e-10	2.03635e-09	-
CsaV3_5G031840	329.876	139.256	1.24534	9.17412e-11	8.16564e-10	-
CsaV3_4G010190	304.882	128.508	1.24504	1.86064e-09	1.45008e-08	-
CsaV3_2G026390	95.071	40.0855	1.24478	0.00138308	0.00452297	-
CsaV3_3G008020	1703.57	718.958	1.24464	6.03017e-25	1.34704e-23	PF14541:Xylanase inhibitor C-terminal|PF14543:Xylanase inhibitor N-terminal
CsaV3_6G022150	132.372	55.8405	1.24451	7.45157e-06	3.6976e-05	PF13639:Ring finger domain
CsaV3_5G018680	54.8498	23.145	1.24336	0.00128319	0.00422316	PF00190:Cupin|PF00385:Chromo (CHRromatin Organisation MOdifier) domain
CsaV3_6G022080	417.807	176.569	1.24158	3.9559e-12	3.94299e-11	PF00293:NUDIX domain
CsaV3_7G029570	65.0449	27.4791	1.24043	0.00276081	0.00836502	PF00759:Glycosyl hydrolase family 9
CsaV3_6G016230	71.9594	30.4315	1.24029	0.00841238	0.0225337	PF01061:ABC-2 type transporter|PF08370:Plant PDR ABC transporter associated|PF00005:ABC transporter|PF14510:ABC-transporter extracellular N-terminal
CsaV3_1G011470	37.2815	15.7925	1.23831	0.0100783	0.0264133	PF00954:S-locus glycoprotein domain|PF01453:D-mannose binding lectin|PF08276:PAN-like domain|PF11883:Domain of unknown function (DUF3403)
CsaV3_4G005720	2740.88	1162.36	1.23759	3.14414e-41	1.39354e-39	PF00639:PPIC-type PPIASE domain
CsaV3_6G003170	419.582	177.885	1.23699	5.10657e-11	4.65763e-10	PF01764:Lipase (class 3)
CsaV3_4G031730	28.5069	12.0738	1.23658	0.0127801	0.0324777	-
CsaV3_5G001940	419.441	178.023	1.2358	2.30078e-09	1.77962e-08	PF10382:Protein of unknown function (DUF2439)
CsaV3_2G025770	1101.22	467.587	1.23545	7.16474e-20	1.23931e-18	PF00013:KH domain|PF01612:3'-5' exonuclease
CsaV3_1G031500	224.836	95.4904	1.235	3.13208e-11	2.91384e-10	PF00501:AMP-binding enzyme|PF13193:AMP-binding enzyme C-terminal domain
CsaV3_3G044350	518.95	220.445	1.23467	1.20076e-15	1.58261e-14	PF00149:Calcineurin-like phosphoesterase|PF04152:Mre11 DNA-binding presumed domain
CsaV3_2G036060	44.3834	18.8929	1.23378	0.00566894	0.0158974	PF00931:NB-ARC domain
CsaV3_7G003120	1557.47	662.76	1.23276	6.39239e-24	1.35369e-22	PF13855:Leucine rich repeat|PF00069:Protein kinase domain|PF08263:Leucine rich repeat N-terminal domain
CsaV3_2G015250	3574.74	1522.71	1.23131	2.39777e-13	2.66744e-12	PF00320:GATA zinc finger
CsaV3_1G030010	373.102	158.989	1.23087	1.05369e-10	9.30654e-10	PF00854:POT family
CsaV3_6G052900	82.0858	34.9659	1.23053	0.000112719	0.000461116	-
CsaV3_4G001840	190.888	81.4088	1.22965	3.38151e-08	2.3102e-07	-
CsaV3_3G005050	106.48	45.4156	1.22931	8.57006e-05	0.000358081	-
CsaV3_3G012540	124.226	52.9473	1.22877	9.67238e-05	0.000400373	PF00280:Potato inhibitor I family
CsaV3_1G015230	26.7881	11.4328	1.22808	0.0129873	0.0329332	-
CsaV3_4G035250	320.342	136.82	1.22684	8.2594e-12	8.02377e-11	-
CsaV3_4G034380	105.05	44.8948	1.22682	4.41665e-05	0.000193662	PF03763:Remorin, C-terminal region
CsaV3_2G035070	297.685	127.285	1.22496	2.85763e-06	1.50473e-05	PF01852:START domain|PF00046:Homeobox domain
CsaV3_5G032770	31.3325	13.3898	1.22413	0.0165441	0.0406041	-
CsaV3_5G005410	1232.98	527.762	1.22409	3.73961e-24	8.07674e-23	-
CsaV3_4G022100	40.7602	17.4407	1.22363	0.00936846	0.0247688	PF00225:Kinesin motor domain
CsaV3_4G034300	295.787	126.724	1.22357	2.57478e-12	2.61031e-11	PF08553:VID27 cytoplasmic protein
CsaV3_6G038080	1818	778.92	1.22298	1.33006e-38	5.33828e-37	PF00069:Protein kinase domain
CsaV3_6G031200	332.829	142.612	1.22258	1.69724e-13	1.90547e-12	-
CsaV3_5G010110	606.225	259.762	1.22236	4.72354e-23	9.6374e-22	-
CsaV3_1G006520	3494.39	1499.39	1.22073	2.69727e-22	5.31997e-21	PF14543:Xylanase inhibitor N-terminal|PF14541:Xylanase inhibitor C-terminal
CsaV3_1G024290	894.285	384.509	1.2181	2.45154e-21	4.59423e-20	PF07714:Protein tyrosine kinase
CsaV3_4G005480	340.384	146.613	1.21548	4.7023e-12	4.65609e-11	PF00069:Protein kinase domain
CsaV3_3G021760	259.312	111.756	1.21511	1.30444e-09	1.03142e-08	PF00069:Protein kinase domain|PF01453:D-mannose binding lectin|PF00954:S-locus glycoprotein domain
CsaV3_3G000730	1064.38	458.65	1.21427	1.18242e-17	1.78882e-16	PF03094:Mlo family
CsaV3_7G023440	979.967	423.33	1.21061	1.75835e-11	1.66758e-10	PF03181:BURP domain
CsaV3_3G043300	568.716	245.72	1.21046	2.0732e-16	2.89035e-15	PF00106:short chain dehydrogenase
CsaV3_1G043110	165.859	71.6893	1.20997	3.63406e-07	2.17621e-06	PF03514:GRAS domain family
CsaV3_5G023610	1224.03	529.131	1.20989	1.00398e-10	8.88357e-10	PF00289:Carbamoyl-phosphate synthase L chain, N-terminal domain|PF02786:Carbamoyl-phosphate synthase L chain, ATP binding domain|PF02785:Biotin carboxylase C-terminal domain|PF01039:Carboxyl transferase domain|PF08326:Acetyl-CoA carboxylase, central region|PF00364:Biotin-requiring enzyme
CsaV3_4G028640	957.269	414.092	1.20906	4.95258e-18	7.65242e-17	PF00464:Serine hydroxymethyltransferase
CsaV3_2G033210	55.1737	23.9078	1.20717	0.000945039	0.00320356	PF00481:Protein phosphatase 2C
CsaV3_7G028710	37.1593	16.1209	1.20446	0.0108807	0.0282323	-
CsaV3_2G004310	104.734	45.4156	1.20436	0.000103267	0.000425475	PF10184:Uncharacterized conserved protein (DUF2358)
CsaV3_1G006820	427.683	185.759	1.20403	4.65545e-11	4.26008e-10	PF07714:Protein tyrosine kinase|PF14380:Wall-associated receptor kinase C-terminal|PF13947:Wall-associated receptor kinase galacturonan-binding
CsaV3_6G001880	77.6149	33.7621	1.20211	0.000140612	0.000564702	PF14416:PMR5 N terminal Domain|PF13839:GDSL/SGNH-like Acyl-Esterase family found in Pmr5 and Cas1p
CsaV3_5G033470	637.815	277.161	1.2018	2.18783e-11	2.06287e-10	-
CsaV3_3G020100	161.354	70.1402	1.20141	2.38168e-05	0.000108869	PF02338:OTU-like cysteine protease
CsaV3_3G040160	1821.51	792.317	1.20087	5.69422e-12	5.59293e-11	PF05678:VQ motif
CsaV3_4G000970	323.086	140.562	1.20008	2.37653e-11	2.23433e-10	-
CsaV3_3G041320	40.9859	17.8487	1.19868	0.00322304	0.00962235	-
CsaV3_5G035910	1083.48	472.593	1.19747	3.28826e-17	4.82887e-16	PF00544:Pectate lyase
CsaV3_6G038660	1902.24	830.495	1.19563	2.70876e-30	7.77467e-29	PF08519:Replication factor RFC1 C terminal domain|PF00533:BRCA1 C Terminus (BRCT) domain|PF00004:ATPase family associated with various cellular activities (AAA)
CsaV3_6G036970	28.3731	12.3929	1.19305	0.0206165	0.0490051	-
CsaV3_4G032890	445.663	195.049	1.19288	3.88867e-11	3.58359e-10	PF07714:Protein tyrosine kinase|PF11721:Di-glucose binding within endoplasmic reticulum
CsaV3_3G000050	423.23	185.295	1.19256	2.93784e-09	2.25188e-08	-
CsaV3_6G032480	1681.94	736.117	1.19215	5.80366e-28	1.50051e-26	PF03106:WRKY DNA -binding domain
CsaV3_7G031390	145.944	63.9848	1.19034	8.44352e-08	5.51042e-07	PF00232:Glycosyl hydrolase family 1
CsaV3_4G003420	447.788	196.43	1.18906	2.04349e-05	9.4515e-05	PF13499:EF-hand domain pair
CsaV3_5G026700	821.94	360.614	1.18877	5.49942e-06	2.779e-05	PF07714:Protein tyrosine kinase
CsaV3_6G009340	39.8452	17.4428	1.1884	0.011779	0.030258	-
CsaV3_4G036750	87.5223	38.4645	1.18769	8.96151e-05	0.000373454	PF02330:Mitochondrial glycoprotein
CsaV3_7G021540	43.6963	19.2054	1.1875	0.0025038	0.00768519	PF00069:Protein kinase domain|PF13855:Leucine rich repeat|PF08263:Leucine rich repeat N-terminal domain
CsaV3_2G026340	773.16	339.561	1.18746	1.72312e-10	1.48961e-09	PF07714:Protein tyrosine kinase|PF08263:Leucine rich repeat N-terminal domain|PF13855:Leucine rich repeat
CsaV3_4G034090	62.6882	27.5388	1.18598	0.00123048	0.00406679	PF07816:Protein of unknown function (DUF1645)
CsaV3_2G036660	116.948	51.4187	1.18556	0.000628052	0.00221907	PF04640:PLATZ transcription factor
CsaV3_7G032740	995.257	437.773	1.18515	5.88933e-14	6.84787e-13	PF05641:Agenet domain
CsaV3_3G013280	186.377	82.0327	1.1833	5.1277e-09	3.84155e-08	PF04927:Seed maturation protein
CsaV3_3G038880	67.169	29.6043	1.18245	0.000595087	0.00211368	PF03760:Late embryogenesis abundant (LEA) group 1
CsaV3_6G006780	406.015	179.047	1.18091	1.37045e-06	7.57331e-06	PF13855:Leucine rich repeat|PF08263:Leucine rich repeat N-terminal domain
CsaV3_6G031300	532.42	234.964	1.18034	5.3639e-16	7.28075e-15	PF07714:Protein tyrosine kinase|PF07645:Calcium-binding EGF domain|PF13947:Wall-associated receptor kinase galacturonan-binding
CsaV3_2G026380	208.861	92.1001	1.18006	5.07057e-08	3.39765e-07	PF13943:WPP domain
CsaV3_3G009070	67.7329	29.8799	1.1781	0.00116737	0.00387985	-
CsaV3_4G028060	4618.58	2041.26	1.17803	2.54381e-12	2.58158e-11	PF01490:Transmembrane amino acid transporter protein
CsaV3_5G030660	283.569	125.405	1.17803	1.28272e-06	7.1066e-06	-
CsaV3_6G051990	193.774	85.6859	1.17626	1.47976e-07	9.34819e-07	-
CsaV3_7G032080	170.512	75.5065	1.17614	1.3257e-07	8.42672e-07	PF03140:Plant protein of unknown function
CsaV3_1G012650	90.3351	39.9296	1.17605	0.000151645	0.000605528	PF00141:Peroxidase
CsaV3_1G039010	1702.98	753.692	1.17568	9.61037e-31	2.83325e-29	PF01112:Asparaginase
CsaV3_1G046750	1602.42	709.59	1.17529	1.21613e-34	4.20717e-33	PF01055:Glycosyl hydrolases family 31|PF16863:N-terminal barrel of NtMGAM and CtMGAM, maltase-glucoamylase
CsaV3_5G034210	2379.85	1054.08	1.17475	3.13558e-37	1.19703e-35	PF00364:Biotin-requiring enzyme|PF00198:2-oxoacid dehydrogenases acyltransferase (catalytic domain)|PF02817:e3 binding domain
CsaV3_5G027160	68.2027	30.2113	1.17392	0.00121643	0.00402308	PF01277:Oleosin
CsaV3_4G033270	129.046	57.1989	1.17384	4.61735e-06	2.36011e-05	PF03634:TCP family transcription factor
CsaV3_2G035650	746.581	330.779	1.17381	9.03783e-14	1.03065e-12	PF14226:non-haem dioxygenase in morphine synthesis N-terminal|PF03171:2OG-Fe(II) oxygenase superfamily
CsaV3_4G037550	1025.13	454.435	1.17367	3.81828e-18	5.94205e-17	PF10358:N-terminal C2 in EEIG1 and EHBP1 proteins
CsaV3_4G006750	479.104	212.551	1.17274	7.53094e-12	7.33798e-11	PF14009:Domain of unknown function (DUF4228)
CsaV3_6G039550	1464.96	649.763	1.17261	4.06743e-09	3.07076e-08	PF00230:Major intrinsic protein
CsaV3_2G015610	217.852	96.6395	1.17174	6.04775e-07	3.51186e-06	-
CsaV3_3G006790	332.157	147.49	1.17083	1.14221e-08	8.21098e-08	PF02365:No apical meristem (NAM) protein
CsaV3_6G001380	68.2807	30.4135	1.16907	0.000520239	0.00187301	PF04535:Domain of unknown function (DUF588)
CsaV3_3G035040	155.813	69.329	1.16837	0.000446614	0.00163047	PF00241:Cofilin/tropomyosin-type actin-binding protein
CsaV3_5G039170	2751.83	1224.45	1.16833	1.20007e-38	4.83642e-37	PF00415:Regulator of chromosome condensation (RCC1) repeat
CsaV3_7G021380	30.9923	13.7995	1.16801	0.0109768	0.0284551	-
CsaV3_3G035880	1936.27	862.247	1.16724	1.94573e-38	7.77735e-37	-
CsaV3_5G031850	1338.05	596.116	1.1666	4.01925e-24	8.65202e-23	PF00134:Cyclin, N-terminal domain|PF02984:Cyclin, C-terminal domain
CsaV3_1G045350	58.9081	26.2132	1.16582	0.00251107	0.00770025	PF13921:Myb-like DNA-binding domain
CsaV3_1G015160	120.836	53.924	1.16568	0.00263999	0.00803508	PF04857:CAF1 family ribonuclease|PF04844:Transcriptional repressor, ovate
CsaV3_3G042670	178.792	79.6307	1.16559	6.01123e-08	3.99373e-07	-
CsaV3_2G016060	50.5404	22.4991	1.16548	0.00450367	0.0129416	PF09329:Primase zinc finger
CsaV3_7G027020	618.475	275.858	1.16512	3.07167e-20	5.41379e-19	PF02373:JmjC domain, hydroxylase|PF02928:C5HC2 zinc finger|PF02375:jmjN domain
CsaV3_3G033310	28.6794	12.8338	1.1631	0.0173178	0.0422061	PF00248:Aldo/keto reductase family
CsaV3_3G000390	425.019	189.805	1.1631	1.79193e-13	2.00717e-12	PF03088:Strictosidine synthase
CsaV3_7G022420	2184.86	976.435	1.16198	6.10961e-27	1.50023e-25	PF04570:zinc-finger of the FCS-type, C2-C2
CsaV3_1G034200	29.3306	13.1235	1.16113	0.0167732	0.0411044	PF13639:Ring finger domain
CsaV3_6G042180	1145.9	512.48	1.16111	8.55151e-31	2.52871e-29	PF03151:Triose-phosphate Transporter family
CsaV3_2G033500	161.694	72.2965	1.16101	9.72848e-08	6.28605e-07	PF05922:Peptidase inhibitor I9
CsaV3_3G019800	562.284	251.418	1.16098	3.23782e-17	4.76195e-16	-
CsaV3_7G003030	785.742	351.477	1.16035	7.4953e-14	8.61783e-13	PF01176:Translation initiation factor 1A / IF-1
CsaV3_7G003140	284.171	127.118	1.1597	4.81092e-08	3.23253e-07	-
CsaV3_7G021770	2464.67	1103.14	1.1596	5.30651e-34	1.77784e-32	PF03109:ABC1 family
CsaV3_3G019470	964.526	431.721	1.15951	1.15239e-18	1.85541e-17	PF13419:Haloacid dehalogenase-like hydrolase|PF00596:Class II Aldolase and Adducin N-terminal domain
CsaV3_6G006640	49.5276	22.1337	1.1593	0.00446372	0.012836	-
CsaV3_3G049080	3198.57	1432.89	1.15854	2.87548e-30	8.20498e-29	PF04640:PLATZ transcription factor
CsaV3_5G023290	844.923	378.634	1.15845	4.35302e-24	9.31918e-23	PF01504:Phosphatidylinositol-4-phosphate 5-Kinase|PF02493:MORN repeat
CsaV3_4G034220	1426.64	639.368	1.15815	2.81702e-26	6.73123e-25	PF00481:Protein phosphatase 2C
CsaV3_5G000530	179.464	80.407	1.15809	5.62208e-09	4.18148e-08	PF06203:CCT motif
CsaV3_1G009430	486.486	218.034	1.15745	5.7744e-15	7.23967e-14	-
CsaV3_4G024260	130.72	58.5834	1.15727	0.00020679	0.000805965	-
CsaV3_4G034330	167.424	75.0211	1.15726	6.1955e-08	4.11336e-07	PF03364:Polyketide cyclase / dehydrase and lipid transport
CsaV3_4G002180	2291.49	1027.52	1.1572	5.9101e-20	1.02866e-18	PF00650:CRAL/TRIO domain
CsaV3_3G000550	2126.11	953.467	1.15708	1.13816e-38	4.60591e-37	PF00481:Protein phosphatase 2C
CsaV3_1G026600	41.8863	18.7908	1.15437	0.00451325	0.0129634	-
CsaV3_1G006390	1699.52	763.773	1.15416	2.22697e-23	4.60131e-22	PF16209:Phospholipid-translocating ATPase N-terminal|PF16212:Phospholipid-translocating P-type ATPase C-terminal|PF00122:E1-E2 ATPase|PF12710:haloacid dehalogenase-like hydrolase
CsaV3_1G040840	46.4878	20.9038	1.15367	0.00204859	0.00643447	PF05132:RNA polymerase III RPC4
CsaV3_4G035320	2179.46	980.131	1.15312	1.62558e-12	1.67229e-11	PF13641:Glycosyltransferase like family 2
CsaV3_7G034390	3658.49	1645.26	1.15298	0.00432086	0.0124602	PF00305:Lipoxygenase|PF01477:PLAT/LH2 domain
CsaV3_6G000090	574.887	258.78	1.15183	5.46282e-12	5.37645e-11	-
CsaV3_3G033450	386.18	173.813	1.15143	3.79993e-11	3.51009e-10	PF10604:Polyketide cyclase / dehydrase and lipid transport
CsaV3_1G045050	347.544	156.514	1.15053	1.48949e-06	8.19178e-06	PF14365:Domain of unknown function (DUF4409)|PF03080:Domain of unknown function (DUF239)
CsaV3_2G030580	229.199	103.272	1.15042	8.28339e-07	4.70934e-06	-
CsaV3_5G030510	149.731	67.509	1.15	4.09986e-06	2.11106e-05	-
CsaV3_2G032680	72.5367	32.6878	1.14949	0.000497686	0.0018011	PF01094:Receptor family ligand binding region|PF00497:Bacterial extracellular solute-binding proteins, family 3|PF00060:Ligand-gated ion channel
CsaV3_7G028220	522.384	235.701	1.14883	1.24125e-14	1.51634e-13	PF14541:Xylanase inhibitor C-terminal|PF14543:Xylanase inhibitor N-terminal|PF02567:Phenazine biosynthesis-like protein
CsaV3_3G012110	65.6196	29.5768	1.1482	0.00225119	0.00700667	-
CsaV3_7G028610	103.412	46.6193	1.14728	0.000458079	0.00166858	PF00255:Glutathione peroxidase
CsaV3_5G029760	2366.76	1069.91	1.14565	1.10544e-08	7.95838e-08	PF00168:C2 domain
CsaV3_4G005430	117.053	52.9854	1.14543	0.000301029	0.00113699	PF00141:Peroxidase
CsaV3_5G036000	65.4514	29.5675	1.14507	0.00038577	0.00142673	-
CsaV3_4G013310	111.003	50.1693	1.14477	4.19207e-05	0.000184545	-
CsaV3_1G045860	79.0984	35.8089	1.1441	0.000538665	0.00193224	PF05627:Cleavage site for pathogenic type III effector avirulence factor Avr
CsaV3_1G002110	6829.28	3091.37	1.14353	1.39926e-10	1.22152e-09	PF00854:POT family
CsaV3_4G023510	625.963	283.563	1.14318	4.03081e-14	4.76049e-13	PF03018:Dirigent-like protein
CsaV3_5G014150	269.715	122.236	1.14202	9.81946e-12	9.48745e-11	PF11721:Di-glucose binding within endoplasmic reticulum|PF13855:Leucine rich repeat|PF00069:Protein kinase domain
CsaV3_6G009670	1139.22	516.914	1.14014	1.88171e-29	5.22443e-28	PF00808:Histone-like transcription factor (CBF/NF-Y) and archaeal histone
CsaV3_1G007050	282.077	128.131	1.13945	3.23635e-09	2.46715e-08	PF00394:Multicopper oxidase|PF07732:Multicopper oxidase|PF07731:Multicopper oxidase
CsaV3_2G025630	51.7896	23.516	1.1391	0.00249587	0.00766566	PF07526:Associated with HOX|PF05920:Homeobox KN domain
CsaV3_6G044730	92.7256	42.189	1.13693	7.04737e-05	0.000297769	PF00010:Helix-loop-helix DNA-binding domain
CsaV3_2G013460	609.588	277.155	1.13664	1.29811e-12	1.34819e-11	-
CsaV3_7G025460	32.5007	14.8078	1.13584	0.0160063	0.0394704	-
CsaV3_7G030170	44.9746	20.4598	1.13545	0.0100334	0.0263169	PF05266:Protein of unknown function (DUF724)
CsaV3_1G041590	37.8208	17.2663	1.13497	0.0127577	0.0324269	PF00806:Pumilio-family RNA binding repeat
CsaV3_4G025660	368.445	167.693	1.13477	6.5976e-08	4.36993e-07	PF00043:Glutathione S-transferase, C-terminal domain|PF02798:Glutathione S-transferase, N-terminal domain
CsaV3_2G014700	78.2739	35.6456	1.13381	0.000244928	0.000943136	-
CsaV3_4G027310	335.025	152.763	1.13328	4.13217e-10	3.43691e-09	-
CsaV3_3G044460	169.537	77.298	1.13255	1.03067e-07	6.62896e-07	PF00459:Inositol monophosphatase family
CsaV3_3G015820	1869.01	852.618	1.13235	7.3716e-25	1.6392e-23	-
CsaV3_1G015570	78.2158	35.7362	1.13067	0.000180411	0.00071253	PF00168:C2 domain
CsaV3_7G022070	42.0635	19.244	1.13062	0.0066818	0.0183688	-
CsaV3_5G033790	1992.32	911.892	1.12731	7.2074e-24	1.52298e-22	PF00122:E1-E2 ATPase|PF16212:Phospholipid-translocating P-type ATPase C-terminal|PF16209:Phospholipid-translocating ATPase N-terminal|PF12710:haloacid dehalogenase-like hydrolase
CsaV3_4G005470	949.362	434.821	1.12699	5.41997e-08	3.61812e-07	PF00170:bZIP transcription factor
CsaV3_6G034010	79.2902	36.326	1.12633	0.000292849	0.00110909	PF13499:EF-hand domain pair
CsaV3_5G030870	30.091	13.7731	1.12618	0.0170838	0.0417088	PF00067:Cytochrome P450
CsaV3_3G047200	1946.6	892.957	1.12436	2.88002e-12	2.9002e-11	-
CsaV3_1G030610	924.538	424.333	1.12312	4.25732e-15	5.40699e-14	PF00171:Aldehyde dehydrogenase family
CsaV3_1G014790	445.388	204.447	1.12274	6.47979e-14	7.48988e-13	-
CsaV3_7G027760	38.1232	17.4984	1.12206	0.0189168	0.0454234	-
CsaV3_7G027550	79.8898	36.769	1.12151	0.000212485	0.000826799	PF01764:Lipase (class 3)
CsaV3_3G006610	1533.93	705.498	1.12064	2.08874e-27	5.24089e-26	PF00654:Voltage gated chloride channel
CsaV3_5G003030	230.296	105.854	1.12019	4.32242e-07	2.55708e-06	PF03763:Remorin, C-terminal region
CsaV3_7G030640	457.944	210.715	1.12013	6.10236e-16	8.23734e-15	PF00067:Cytochrome P450
CsaV3_6G016820	512.407	235.815	1.12012	1.11906e-16	1.58962e-15	PF07714:Protein tyrosine kinase
CsaV3_4G032580	257.18	118.396	1.12007	3.73105e-08	2.53571e-07	PF00415:Regulator of chromosome condensation (RCC1) repeat
CsaV3_1G009840	72.3509	33.2948	1.11882	0.000288417	0.00109443	-
CsaV3_5G036850	1984.1	913.701	1.11864	1.58782e-33	5.20731e-32	PF13445:RING-type zinc-finger|PF12796:Ankyrin repeats (3 copies)|PF00069:Protein kinase domain|PF13637:Ankyrin repeats (many copies)
CsaV3_2G016610	113.033	52.1347	1.11707	3.17503e-05	0.00014224	PF00026:Eukaryotic aspartyl protease
CsaV3_3G004460	78.1475	36.0553	1.11686	0.011261	0.0291071	PF00225:Kinesin motor domain|PF06548:Kinesin-related
CsaV3_3G019810	58.1134	26.7505	1.11662	0.0203855	0.0485091	-
CsaV3_6G005960	1132.11	523.343	1.11337	1.98034e-07	1.22804e-06	PF03634:TCP family transcription factor
CsaV3_3G008630	815.645	377.289	1.11213	7.85141e-13	8.2819e-12	PF00403:Heavy-metal-associated domain
CsaV3_1G004260	2017.1	933.103	1.11189	1.78062e-24	3.89306e-23	PF00069:Protein kinase domain
CsaV3_6G041270	412.839	190.985	1.11139	2.37505e-08	1.65088e-07	PF07002:Copine|PF13920:Zinc finger, C3HC4 type (RING finger)
CsaV3_2G028570	277.201	128.703	1.10708	2.85965e-06	1.50538e-05	-
CsaV3_4G027240	768.909	357.874	1.10316	7.28601e-12	7.10286e-11	PF00069:Protein kinase domain
CsaV3_3G020460	94.5673	43.9997	1.10261	0.00018253	0.000719883	PF00657:GDSL-like Lipase/Acylhydrolase
CsaV3_1G004600	1025.43	477.622	1.10216	5.12757e-17	7.41847e-16	PF01276:Orn/Lys/Arg decarboxylase, major domain
CsaV3_7G033190	142.322	66.3581	1.10098	1.6009e-05	7.53097e-05	PF04782:Protein of unknown function (DUF632)|PF04783:Protein of unknown function (DUF630)
CsaV3_7G023320	421.592	196.809	1.10007	2.40617e-07	1.4785e-06	PF00083:Sugar (and other) transporter
CsaV3_3G046780	171.791	80.1569	1.09983	4.81345e-08	3.23311e-07	-
CsaV3_4G030300	662.073	309.006	1.09979	3.6202e-12	3.62131e-11	PF00650:CRAL/TRIO domain|PF03765:CRAL/TRIO, N-terminal domain
CsaV3_1G011880	70.1254	32.7425	1.09961	0.000832326	0.00286067	PF00439:Bromodomain
CsaV3_3G009660	497.404	232.152	1.09942	1.41426e-15	1.85275e-14	PF03479:Domain of unknown function (DUF296)
CsaV3_3G046800	530.216	247.581	1.0989	3.16924e-16	4.36854e-15	PF04570:zinc-finger of the FCS-type, C2-C2
CsaV3_5G027840	59.3174	27.7276	1.09874	0.00313993	0.00940727	-
CsaV3_2G033030	624.232	291.487	1.09809	6.79786e-17	9.75558e-16	-
CsaV3_1G009700	203.86	95.2222	1.09717	1.12863e-05	5.43621e-05	-
CsaV3_2G007610	75.5595	35.298	1.09714	0.000199762	0.000781067	-
CsaV3_1G029520	1481.51	692.941	1.09626	4.29468e-19	7.06003e-18	-
CsaV3_7G002350	1774.8	830.301	1.096	8.4938e-22	1.63245e-20	PF06203:CCT motif
CsaV3_3G045090	381.498	178.577	1.09489	9.17187e-09	6.65948e-08	-
CsaV3_6G048220	187.804	88.0165	1.09464	4.11121e-06	2.11579e-05	PF03765:CRAL/TRIO, N-terminal domain|PF00650:CRAL/TRIO domain
CsaV3_3G045920	134.676	63.1217	1.09211	7.31666e-06	3.63342e-05	PF04564:U-box domain
CsaV3_5G033080	2056.37	964.737	1.09197	1.71577e-33	5.6175e-32	PF01529:DHHC palmitoyltransferase
CsaV3_5G031080	670.533	314.731	1.09165	9.86414e-16	1.30804e-14	PF13855:Leucine rich repeat
CsaV3_6G022160	272.357	127.92	1.08973	1.98607e-09	1.54292e-08	PF07795:Protein of unknown function (DUF1635)
CsaV3_7G004480	217.418	102.189	1.08966	1.49403e-06	8.21443e-06	-
CsaV3_7G021880	394.413	185.364	1.08887	1.08738e-08	7.83988e-08	-
CsaV3_1G014850	2108.09	992.139	1.08758	2.18695e-09	1.69493e-08	PF00332:Glycosyl hydrolases family 17
CsaV3_7G033140	850.832	400.334	1.08756	1.61532e-18	2.57319e-17	-
CsaV3_7G034270	7612.71	3583.2	1.08721	1.74214e-31	5.27119e-30	PF09425:Divergent CCT motif|PF06200:tify domain
CsaV3_1G008250	82.1811	38.6495	1.08707	0.000191019	0.000750334	PF00730:HhH-GPD superfamily base excision DNA repair protein
CsaV3_2G031220	74.3285	34.962	1.08613	0.00157666	0.00509125	PF06094:Gamma-glutamyl cyclotransferase, AIG2-like
CsaV3_2G017730	135.072	63.6354	1.08523	6.54004e-06	3.27102e-05	PF00071:Ras family
CsaV3_2G024470	85.4308	40.2934	1.08387	0.00374342	0.0109847	PF12357:Phospholipase D C terminal|PF00168:C2 domain|PF00614:Phospholipase D Active site motif
CsaV3_5G029650	1303.27	614.945	1.08369	9.78357e-12	9.45745e-11	PF07690:Major Facilitator Superfamily
CsaV3_3G031750	1463.52	691.134	1.08199	2.45706e-14	2.93915e-13	PF01966:HD domain
CsaV3_7G004020	3068.28	1451.41	1.08007	3.75902e-21	6.99751e-20	PF00069:Protein kinase domain|PF01453:D-mannose binding lectin|PF08276:PAN-like domain|PF00954:S-locus glycoprotein domain
CsaV3_3G010520	68.3074	32.3215	1.07845	0.00139685	0.00456263	PF02854:MIF4G domain|PF02847:MA3 domain
CsaV3_5G006680	1921.6	910.272	1.07805	2.06003e-32	6.47635e-31	PF13417:Glutathione S-transferase, N-terminal domain|PF13410:Glutathione S-transferase, C-terminal domain
CsaV3_2G015820	73.328	34.76	1.07801	0.000439339	0.00160601	PF01425:Amidase|PF03018:Dirigent-like protein
CsaV3_6G008260	133.839	63.4031	1.07796	0.000197268	0.000772242	-
CsaV3_6G000940	85.9219	40.6981	1.07791	0.000175382	0.000693929	-
CsaV3_6G007290	178.977	84.7593	1.0778	9.29959e-07	5.2565e-06	PF02141:DENN (AEX-3) domain|PF03456:uDENN domain
CsaV3_5G004640	4634.92	2197.23	1.07685	1.9258e-19	3.22828e-18	PF00501:AMP-binding enzyme|PF13193:AMP-binding enzyme C-terminal domain
CsaV3_2G014240	1948.37	923.466	1.07683	8.17644e-21	1.49222e-19	-
CsaV3_2G035740	284.519	134.812	1.07683	7.97497e-05	0.000334575	PF02458:Transferase family
CsaV3_3G006460	482.531	228.81	1.07667	4.32824e-14	5.0933e-13	PF01593:Flavin containing amine oxidoreductase
CsaV3_3G047110	1337.73	634.383	1.07604	1.05003e-22	2.10501e-21	PF13639:Ring finger domain
CsaV3_3G008070	476.017	225.761	1.07604	4.43219e-09	3.33969e-08	-
CsaV3_5G002000	426.404	202.296	1.07483	5.33181e-10	4.38433e-09	PF00485:Phosphoribulokinase / Uridine kinase family
CsaV3_4G035850	2602.21	1235.58	1.07435	1.25321e-32	3.9765e-31	PF00069:Protein kinase domain
CsaV3_2G035450	1001.47	475.788	1.0742	1.73698e-16	2.44252e-15	PF00067:Cytochrome P450
CsaV3_1G005000	8265.67	3930.87	1.07227	1.42149e-39	6.02699e-38	PF00282:Pyridoxal-dependent decarboxylase conserved domain
CsaV3_7G027960	2115.92	1007.16	1.0708	1.58865e-11	1.51324e-10	PF04570:zinc-finger of the FCS-type, C2-C2
CsaV3_7G028700	2444.67	1164.73	1.06964	1.84115e-39	7.7894e-38	-
CsaV3_6G046590	579.718	276.367	1.06911	6.16056e-05	0.000262856	PF00004:ATPase family associated with various cellular activities (AAA)|PF14363:Domain associated at C-terminal with AAA
CsaV3_3G030870	88.3507	42.1815	1.06854	0.000535417	0.0019227	PF01070:FMN-dependent dehydrogenase
CsaV3_7G031670	5207.39	2483.81	1.06807	3.0283e-29	8.29009e-28	-
CsaV3_3G036700	154.66	73.8778	1.06766	2.41328e-05	0.000110133	PF00069:Protein kinase domain|PF08263:Leucine rich repeat N-terminal domain
CsaV3_7G007730	331.302	157.998	1.06728	3.2799e-08	2.2455e-07	PF05479:Photosystem I reaction centre subunit N (PSAN or PSI-N)
CsaV3_5G005350	378.584	180.77	1.06666	1.67681e-09	1.31152e-08	PF00069:Protein kinase domain|PF13646:HEAT repeats
CsaV3_1G023090	405.395	193.597	1.0659	4.26529e-11	3.91773e-10	PF00004:ATPase family associated with various cellular activities (AAA)
CsaV3_1G042030	1189.45	568.36	1.06525	5.99198e-19	9.78441e-18	PF14368:Probable lipid transfer
CsaV3_4G026930	47.3887	22.7108	1.06443	0.0128566	0.0326443	-
CsaV3_7G031710	537.995	257.127	1.06433	1.00385e-10	8.88357e-10	-
CsaV3_4G029230	4940.78	2363.42	1.06383	1.663e-42	7.70261e-41	PF00686:Starch binding domain|PF02446:4-alpha-glucanotransferase
CsaV3_3G043470	2522.03	1207.64	1.06258	1.86107e-20	3.33424e-19	-
CsaV3_UNG009100	179.177	85.7415	1.06255	1.2603e-05	6.02148e-05	PF00390:Malic enzyme, N-terminal domain
CsaV3_5G026900	782.047	374.34	1.06239	3.03619e-15	3.8864e-14	PF07479:NAD-dependent glycerol-3-phosphate dehydrogenase C-terminus|PF01210:NAD-dependent glycerol-3-phosphate dehydrogenase N-terminus
CsaV3_5G026010	35.1486	16.865	1.06202	0.0173867	0.0423298	-
CsaV3_5G030280	4784.9	2291.79	1.062	4.86112e-28	1.26183e-26	PF01753:MYND finger
CsaV3_6G037060	86.2829	41.3525	1.06166	0.000475246	0.00172757	-
CsaV3_4G024690	90.4165	43.3775	1.06107	0.0129156	0.0327686	PF13912:C2H2-type zinc finger
CsaV3_6G001210	7454.58	3573.47	1.06078	2.34055e-48	1.29967e-46	PF00044:Glyceraldehyde 3-phosphate dehydrogenase, NAD binding domain|PF02800:Glyceraldehyde 3-phosphate dehydrogenase, C-terminal domain
CsaV3_3G035840	4253.09	2039.42	1.06038	8.12207e-35	2.81979e-33	PF00294:pfkB family carbohydrate kinase
CsaV3_3G008670	464.869	222.912	1.06009	5.43408e-13	5.81043e-12	PF00249:Myb-like DNA-binding domain
CsaV3_2G030030	547.38	262.626	1.05981	1.10705e-09	8.82837e-09	PF03959:Serine hydrolase (FSH1)
CsaV3_3G020130	3395.47	1628.96	1.05953	7.03765e-26	1.6474e-24	PF13193:AMP-binding enzyme C-terminal domain|PF16177:Acetyl-coenzyme A synthetase N-terminus|PF00501:AMP-binding enzyme
CsaV3_3G010450	177.433	85.0726	1.05895	0.000640523	0.00226027	PF13639:Ring finger domain
CsaV3_1G012390	2247.7	1078.84	1.05883	3.03372e-30	8.64388e-29	PF10374:Telomerase activating protein Est1|PF10373:Est1 DNA/RNA binding domain
CsaV3_6G012900	1135.06	544.89	1.05883	1.43773e-19	2.43306e-18	PF00150:Cellulase (glycosyl hydrolase family 5)
CsaV3_5G027790	3426.95	1645.65	1.05817	3.91954e-14	4.63468e-13	PF06955:Xyloglucan endo-transglycosylase (XET) C-terminus|PF00722:Glycosyl hydrolases family 16
CsaV3_4G036020	540.566	259.675	1.05726	2.76544e-13	3.05558e-12	-
CsaV3_3G047780	39.282	18.9193	1.05564	0.0131744	0.0333385	PF13639:Ring finger domain
CsaV3_4G032840	113.765	54.7847	1.05349	2.82602e-05	0.000127599	PF07714:Protein tyrosine kinase|PF11721:Di-glucose binding within endoplasmic reticulum
CsaV3_4G027220	39.033	18.823	1.05305	0.0133581	0.0337379	-
CsaV3_4G031170	1231.66	593.843	1.05289	7.88908e-13	8.31267e-12	PF01569:PAP2 superfamily
CsaV3_7G027610	4718.93	2274.49	1.05286	1.53542e-11	1.46397e-10	PF02309:AUX/IAA family
CsaV3_5G027850	888.185	428.351	1.05242	6.28358e-16	8.47026e-15	PF00512:His Kinase A (phospho-acceptor) domain|PF03924:CHASE domain|PF00072:Response regulator receiver domain|PF02518:Histidine kinase-, DNA gyrase B-, and HSP90-like ATPase
CsaV3_7G000560	79.8798	38.5165	1.05193	0.0115304	0.0296857	PF02519:Auxin responsive protein
CsaV3_4G006650	994.428	479.616	1.05162	4.717e-16	6.44294e-15	-
CsaV3_1G008210	58.5363	28.2827	1.05102	0.0042813	0.0123699	PF00400:WD domain, G-beta repeat
CsaV3_4G026230	457.083	220.72	1.05057	4.314e-14	5.07961e-13	PF04884:Vitamin B6 photo-protection and homoeostasis
CsaV3_2G001480	1971.31	952.329	1.04939	2.03619e-29	5.63731e-28	-
CsaV3_3G006830	881.616	425.891	1.04923	4.08873e-18	6.34776e-17	PF03004:Plant transposase (Ptta/En/Spm family)|PF03017:TNP1/EN/SPM transposase
CsaV3_5G010350	2155.85	1041.93	1.04892	1.94925e-22	3.86802e-21	PF08263:Leucine rich repeat N-terminal domain|PF07714:Protein tyrosine kinase
CsaV3_6G022370	197.926	95.6623	1.04868	1.2952e-07	8.25159e-07	PF03070:TENA/THI-4/PQQC family
CsaV3_4G024570	97.3364	47.014	1.04807	0.000195198	0.000764903	-
CsaV3_3G011060	838.328	406.433	1.04433	4.37721e-05	0.00019209	-
CsaV3_4G029190	49.1885	23.8587	1.04402	0.00823163	0.0220882	-
CsaV3_5G003310	1097.06	532.832	1.0418	0.0055181	0.0155346	PF00732:GMC oxidoreductase|PF05199:GMC oxidoreductase
CsaV3_3G008560	165.451	80.4684	1.04057	1.55686e-06	8.53829e-06	PF13639:Ring finger domain
CsaV3_4G024250	102.736	49.9539	1.04055	0.000727959	0.00253766	PF01554:MatE
CsaV3_5G037320	307.44	149.701	1.03917	4.05181e-08	2.74512e-07	PF13639:Ring finger domain
CsaV3_6G034390	4101.07	1995.7	1.03914	1.02052e-21	1.94796e-20	PF01546:Peptidase family M20/M25/M40|PF07687:Peptidase dimerisation domain
CsaV3_2G033560	40.7904	19.8605	1.03904	0.00884162	0.0235479	-
CsaV3_1G006850	60.7337	29.5853	1.03739	0.0023003	0.00714018	PF14380:Wall-associated receptor kinase C-terminal|PF07714:Protein tyrosine kinase
CsaV3_1G007060	532.721	259.705	1.03608	6.79505e-10	5.54093e-09	PF00069:Protein kinase domain
CsaV3_6G002860	131.608	64.2161	1.03564	4.68328e-05	0.000204192	PF00069:Protein kinase domain
CsaV3_6G043540	43.3863	21.1606	1.03546	0.0129838	0.0329287	PF03271:EB1-like C-terminal motif|PF00307:Calponin homology (CH) domain
CsaV3_6G046440	1009.34	492.407	1.03531	4.54497e-20	7.94597e-19	-
CsaV3_3G017470	1421.86	693.784	1.03504	1.99038e-20	3.55287e-19	PF05096:Glutamine cyclotransferase
CsaV3_5G029770	3077.86	1502.6	1.03455	4.70374e-15	5.93923e-14	PF00297:Ribosomal protein L3
CsaV3_6G043390	4161.44	2031.45	1.03453	2.16902e-17	3.23137e-16	PF00847:AP2 domain
CsaV3_3G043890	21454.2	10477	1.03401	1.201e-14	1.46993e-13	PF02140:Galactose binding lectin domain|PF01301:Glycosyl hydrolases family 35
CsaV3_2G008590	172.984	84.4685	1.034	2.14688e-07	1.32649e-06	PF04783:Protein of unknown function (DUF630)|PF04782:Protein of unknown function (DUF632)
CsaV3_5G040320	59.1826	28.9559	1.03147	0.0023227	0.00719483	PF03140:Plant protein of unknown function
CsaV3_1G005160	2356.01	1152.85	1.03121	6.27233e-32	1.94293e-30	PF03407:Nucleotide-diphospho-sugar transferase
CsaV3_3G021190	283.757	138.787	1.03086	9.01049e-09	6.55205e-08	-
CsaV3_7G022700	3190.53	1562.36	1.02998	6.86237e-31	2.03848e-29	PF13920:Zinc finger, C3HC4 type (RING finger)
CsaV3_3G013140	1311.9	642.641	1.0299	2.29794e-07	1.41422e-06	PF13302:Acetyltransferase (GNAT) domain
CsaV3_3G033350	1547.33	757.912	1.02979	0.00457119	0.0131125	PF03106:WRKY DNA -binding domain
CsaV3_1G004030	146.544	71.8755	1.02968	5.05765e-05	0.000219205	PF00564:PB1 domain
CsaV3_3G010010	1318.39	645.695	1.02954	1.92116e-22	3.81617e-21	-
CsaV3_1G028300	72.8131	35.6861	1.02937	0.000955777	0.00323884	PF14226:non-haem dioxygenase in morphine synthesis N-terminal|PF03171:2OG-Fe(II) oxygenase superfamily
CsaV3_5G001900	2299.27	1127.26	1.02844	1.47051e-10	1.28087e-09	-
CsaV3_1G005180	5578.92	2737.29	1.02723	4.10662e-24	8.81098e-23	PF12764:Glycine-rich region of argonaut|PF02171:Piwi domain|PF02170:PAZ domain|PF16487:Mid domain of argonaute|PF16488:Argonaute linker 2 domain|PF08699:Argonaute linker 1 domain|PF16486:N-terminal domain of argonaute
CsaV3_1G002640	774.922	380.492	1.02686	1.83133e-09	1.42781e-08	PF13855:Leucine rich repeat|PF08263:Leucine rich repeat N-terminal domain|PF00069:Protein kinase domain
CsaV3_2G031580	335.136	164.564	1.02626	5.28999e-11	4.81594e-10	PF04570:zinc-finger of the FCS-type, C2-C2
CsaV3_5G031480	68.4921	33.6524	1.02447	0.00206028	0.00646704	-
CsaV3_7G030610	42.394	20.8433	1.02446	0.00867201	0.023153	-
CsaV3_4G037860	300.039	147.471	1.02373	6.1471e-09	4.54946e-08	PF09423:PhoD-like phosphatase
CsaV3_3G041510	1416.96	697.446	1.0225	1.56152e-06	8.55901e-06	PF00249:Myb-like DNA-binding domain
CsaV3_3G002800	2177.43	1072.67	1.02149	2.15694e-28	5.68189e-27	PF03514:GRAS domain family
CsaV3_7G007460	99.6297	49.0927	1.02143	0.00404787	0.0117702	PF00010:Helix-loop-helix DNA-binding domain
CsaV3_7G018430	41.077	20.2419	1.02069	0.0178537	0.0432602	PF13855:Leucine rich repeat|PF00069:Protein kinase domain
CsaV3_6G005650	1475.58	727.681	1.01976	4.31194e-20	7.55209e-19	PF12906:RING-variant domain
CsaV3_7G019890	561.677	277.111	1.0196	2.35619e-12	2.39491e-11	PF13813:Membrane bound O-acyl transferase family
CsaV3_3G044680	504.87	249.257	1.0187	6.17899e-11	5.58366e-10	PF00067:Cytochrome P450
CsaV3_5G035100	210.516	104.033	1.01661	3.07619e-08	2.11269e-07	PF02544:3-oxo-5-alpha-steroid 4-dehydrogenase
CsaV3_3G016420	368.962	182.295	1.01659	1.70614e-10	1.47624e-09	PF00155:Aminotransferase class I and II
CsaV3_7G006710	57.9081	28.6472	1.01586	0.00338893	0.0100608	PF06632:DNA double-strand break repair and V(D)J recombination protein XRCC4
CsaV3_3G040200	355.338	175.752	1.01494	2.88401e-07	1.74739e-06	PF01490:Transmembrane amino acid transporter protein
CsaV3_4G035480	43.4137	21.4834	1.01397	0.010479	0.0273061	-
CsaV3_2G008720	1989.54	985.052	1.01389	1.94953e-16	2.72183e-15	PF06203:CCT motif
CsaV3_4G029660	1043.69	516.746	1.01384	5.32555e-21	9.86665e-20	PF05678:VQ motif
CsaV3_7G018320	372.284	184.366	1.0137	4.51562e-11	4.13794e-10	-
CsaV3_6G000930	1044.26	517.928	1.01208	1.5147e-18	2.41881e-17	PF00173:Cytochrome b5-like Heme/Steroid binding domain|PF00487:Fatty acid desaturase
CsaV3_5G036020	3103.21	1540.06	1.01075	1.0441e-25	2.42664e-24	PF00098:Zinc knuckle|PF00076:RNA recognition motif. (a.k.a. RRM, RBD, or RNP domain)
CsaV3_1G001170	2198.11	1092.46	1.00864	5.11981e-14	5.99592e-13	PF02728:Copper amine oxidase, N3 domain|PF01179:Copper amine oxidase, enzyme domain|PF02727:Copper amine oxidase, N2 domain
CsaV3_5G014700	431.653	214.618	1.00847	2.47027e-12	2.50826e-11	-
CsaV3_5G008350	208.489	103.576	1.00822	5.50464e-07	3.21655e-06	PF02536:mTERF
CsaV3_3G003240	489.849	243.648	1.00807	6.25664e-12	6.12994e-11	-
CsaV3_3G008720	976.908	485.983	1.00697	3.31807e-18	5.18011e-17	PF07714:Protein tyrosine kinase
CsaV3_1G041640	818.059	407.352	1.00544	7.0301e-15	8.76901e-14	PF03080:Domain of unknown function (DUF239)|PF14365:Domain of unknown function (DUF4409)
CsaV3_5G033480	123.407	61.4434	1.00468	0.000113199	0.000462886	-
CsaV3_2G012580	913.011	455.084	1.00457	2.59417e-13	2.8761e-12	PF00854:POT family
CsaV3_1G002580	262.516	130.878	1.004	4.01291e-09	3.03077e-08	-
CsaV3_2G035780	47.9235	23.8643	1.00383	0.00743592	0.0201797	-
CsaV3_3G049230	178.767	89.1793	1.00332	7.73009e-07	4.41403e-06	PF03479:Domain of unknown function (DUF296)
CsaV3_2G004210	569.672	284.337	1.00213	2.60788e-08	1.80679e-07	PF02458:Transferase family
CsaV3_4G003160	1950	974.235	1.00092	1.37073e-16	1.93866e-15	PF07939:Protein of unknown function (DUF1685)
CsaV3_3G015260	75.3147	37.6518	1.00036	0.00327704	0.00976716	-
CsaV3_5G003760	273.978	548.069	-1.0005	1.76704e-13	1.98042e-12	PF07279:Protein of unknown function (DUF1442)
CsaV3_1G011100	57.314	114.654	-1.00134	0.000142999	0.000573463	-
CsaV3_5G004300	66.2641	132.682	-1.0015	0.00152199	0.00493264	PF08458:Plant pleckstrin homology-like region|PF05703:Auxin canalisation
CsaV3_5G024380	298.939	598.476	-1.00151	1.1199e-06	6.25593e-06	PF07714:Protein tyrosine kinase
CsaV3_2G034060	46.0817	92.3742	-1.00248	0.000220466	0.000856194	-
CsaV3_5G011190	114.724	230.089	-1.00361	2.00876e-07	1.24526e-06	-
CsaV3_5G040160	740.833	1484.92	-1.00364	2.1779e-17	3.24214e-16	PF13806:Rieske-like [2Fe-2S] domain
CsaV3_1G011180	45.7184	91.9664	-1.00503	0.00224748	0.00699846	PF01657:Salt stress response/antifungal
CsaV3_3G008820	44.9646	90.1091	-1.00508	0.000348957	0.00130465	PF01388:ARID/BRIGHT DNA binding domain
CsaV3_7G007280	653.922	1312.94	-1.00579	7.29248e-25	1.62345e-23	PF02254:TrkA-N domain|PF00999:Sodium/hydrogen exchanger family
CsaV3_7G002310	3632.93	7297.19	-1.00621	6.25904e-22	1.21008e-20	PF00483:Nucleotidyl transferase
CsaV3_3G013220	49.6625	99.7728	-1.00669	0.000220805	0.000857342	-
CsaV3_5G033300	131.768	264.758	-1.00678	7.88432e-09	5.77612e-08	PF07168:Ureide permease
CsaV3_3G010070	47.522	95.3836	-1.0069	0.000307306	0.00115913	PF08613:Cyclin
CsaV3_1G034310	633.41	1273.45	-1.00724	2.43092e-17	3.60781e-16	PF03330:Rare lipoprotein A (RlpA)-like double-psi beta-barrel|PF01357:Pollen allergen
CsaV3_3G019680	25.3215	50.8492	-1.00809	0.014988	0.0373049	PF02701:Dof domain, zinc finger
CsaV3_6G046120	21.8737	44.1204	-1.0113	0.0133389	0.0336981	PF00083:Sugar (and other) transporter
CsaV3_3G032600	193.398	390.631	-1.01313	3.53075e-08	2.4046e-07	PF14845:beta-acetyl hexosaminidase like|PF00728:Glycosyl hydrolase family 20, catalytic domain
CsaV3_5G035410	23.943	48.3255	-1.01344	0.0107183	0.0278581	PF14416:PMR5 N terminal Domain|PF13839:GDSL/SGNH-like Acyl-Esterase family found in Pmr5 and Cas1p
CsaV3_4G004340	2519.38	5089.04	-1.01426	1.23489e-26	2.98726e-25	PF01625:Peptide methionine sulfoxide reductase
CsaV3_7G003990	122.19	247.102	-1.01564	9.27637e-07	5.24489e-06	PF00582:Universal stress protein family
CsaV3_7G023270	21.8556	44.266	-1.01577	0.0120318	0.0308143	PF05903:PPPDE putative peptidase domain
CsaV3_5G034820	725.891	1467.76	-1.01579	2.75386e-17	4.07163e-16	PF00175:Oxidoreductase NAD-binding domain
CsaV3_7G000880	64.0116	129.459	-1.01583	0.000231143	0.000894463	PF05971:Protein of unknown function (DUF890)
CsaV3_3G038650	113.466	229.516	-1.01639	5.58754e-09	4.15895e-08	PF02245:Methylpurine-DNA glycosylase (MPG)
CsaV3_7G031970	57.5381	116.575	-1.01786	0.00105143	0.0035287	PF05903:PPPDE putative peptidase domain
CsaV3_3G027530	645.853	1308.59	-1.01813	9.27631e-14	1.05661e-12	PF13534:4Fe-4S dicluster domain|PF13085:2Fe-2S iron-sulfur cluster binding domain
CsaV3_2G012810	4972.29	10075.9	-1.01887	3.89285e-11	3.58575e-10	-
CsaV3_2G031340	1228.2	2492.03	-1.0205	1.7636e-11	1.67174e-10	-
CsaV3_3G034820	67.3325	136.939	-1.02347	5.54432e-05	0.000238909	-
CsaV3_2G025870	1393.97	2833.72	-1.02356	1.14464e-31	3.50127e-30	PF08491:Squalene epoxidase
CsaV3_6G012540	28.1625	57.2583	-1.02426	0.00254491	0.00778813	PF03321:GH3 auxin-responsive promoter
CsaV3_1G035870	96.4911	196.257	-1.02437	3.1427e-07	1.8959e-06	PF12906:RING-variant domain
CsaV3_3G000430	651.828	1328.49	-1.0274	1.62153e-23	3.37516e-22	PF13716:Divergent CRAL/TRIO domain
CsaV3_3G013910	135.431	276.043	-1.02769	1.30684e-07	8.31492e-07	PF01641:SelR domain
CsaV3_6G032100	112.012	228.714	-1.02922	6.3499e-07	3.67531e-06	-
CsaV3_7G001850	1214.52	2480.7	-1.03047	7.47203e-22	1.4389e-20	PF07714:Protein tyrosine kinase
CsaV3_5G032730	61.3907	125.643	-1.03066	0.000318317	0.00119835	PF00445:Ribonuclease T2 family
CsaV3_3G034510	402.404	822.598	-1.03224	1.33054e-12	1.37893e-11	PF11891:Domain of unknown function (DUF3411)
CsaV3_5G006390	646.169	1322.05	-1.03262	1.457e-19	2.46354e-18	PF00406:Adenylate kinase
CsaV3_1G006400	107.158	219.446	-1.03272	2.16268e-06	1.15972e-05	PF04759:Protein of unknown function, DUF617
CsaV3_1G006440	197.628	403.984	-1.03273	1.50803e-06	8.28905e-06	-
CsaV3_5G008940	12051.2	24656.4	-1.03276	4.37686e-15	5.54081e-14	PF00230:Major intrinsic protein
CsaV3_6G006790	559.213	1144.26	-1.03296	5.66797e-14	6.60621e-13	PF00643:B-box zinc finger
CsaV3_5G028370	665.177	1361.62	-1.03317	3.45564e-09	2.6251e-08	-
CsaV3_5G017380	772.725	1583.19	-1.03447	5.22597e-09	3.90768e-08	PF00304:Gamma-thionin family
CsaV3_3G027130	318.114	652	-1.03455	6.28443e-14	7.29426e-13	-
CsaV3_6G022690	131.616	269.733	-1.03485	2.44556e-09	1.88713e-08	-
CsaV3_6G016430	233.245	477.608	-1.03512	8.15526e-11	7.302e-10	-
CsaV3_5G039620	279.396	572.456	-1.03548	2.22377e-11	2.09392e-10	PF07649:C1-like domain|PF13905:Thioredoxin-like
CsaV3_3G046410	82.5473	169.478	-1.03556	0.000210523	0.000819535	PF00069:Protein kinase domain|PF01453:D-mannose binding lectin
CsaV3_4G013520	415.09	852.122	-1.03713	2.93635e-11	2.73696e-10	PF03514:GRAS domain family
CsaV3_2G033520	103.568	212.583	-1.03725	1.30509e-07	8.30918e-07	-
CsaV3_6G040240	1701.76	3493.24	-1.03767	1.90363e-35	6.86501e-34	PF00291:Pyridoxal-phosphate dependent enzyme|PF00585:C-terminal regulatory domain of Threonine dehydratase
CsaV3_6G050350	570.22	1170.81	-1.03799	4.07712e-19	6.71934e-18	PF05605:Drought induced 19 protein (Di19), zinc-binding|PF14571:Stress-induced protein Di19, C-terminal
CsaV3_6G001060	1173.73	2410.3	-1.03837	9.75381e-28	2.48239e-26	PF05694:56kDa selenium binding protein (SBP56)
CsaV3_7G003020	92.1336	189.5	-1.03995	5.34251e-08	3.56886e-07	-
CsaV3_7G010170	150.498	309.605	-1.04004	6.42401e-10	5.25152e-09	PF00067:Cytochrome P450
CsaV3_7G005720	37.2216	76.6197	-1.04012	0.00134016	0.00439434	PF00141:Peroxidase
CsaV3_5G031720	245.563	505.186	-1.04021	6.3684e-14	7.38735e-13	PF13639:Ring finger domain
CsaV3_4G031460	16.6693	34.2719	-1.04022	0.0152203	0.0377822	-
CsaV3_2G011210	3281.04	6749.92	-1.04066	1.16291e-31	3.5516e-30	PF00012:Hsp70 protein
CsaV3_6G018620	1963.13	4039.76	-1.04099	1.55166e-12	1.59793e-11	PF14543:Xylanase inhibitor N-terminal|PF14541:Xylanase inhibitor C-terminal
CsaV3_3G032540	382.58	786.924	-1.04102	1.0132e-10	8.96105e-10	PF07649:C1-like domain
CsaV3_2G011530	88.2007	181.756	-1.04129	4.63912e-05	0.000202357	PF00179:Ubiquitin-conjugating enzyme
CsaV3_3G017870	61.3119	126.155	-1.04134	0.00171173	0.00547496	PF14543:Xylanase inhibitor N-terminal|PF14541:Xylanase inhibitor C-terminal
CsaV3_4G033770	1223.29	2517.83	-1.04165	5.57453e-12	5.48363e-11	PF00097:Zinc finger, C3HC4 type (RING finger)
CsaV3_6G009030	579.25	1192.95	-1.04181	1.19679e-14	1.46569e-13	PF03171:2OG-Fe(II) oxygenase superfamily|PF14226:non-haem dioxygenase in morphine synthesis N-terminal
CsaV3_3G023140	1266.78	2608.04	-1.04198	9.87383e-24	2.0752e-22	PF00240:Ubiquitin family
CsaV3_1G031820	129.931	267.628	-1.04305	5.7863e-08	3.84821e-07	-
CsaV3_4G031690	183.322	377.86	-1.04422	2.22397e-11	2.09392e-10	PF10280:Mediator complex protein
CsaV3_6G004030	595.971	1228.8	-1.04432	3.47835e-22	6.81924e-21	PF13837:Myb/SANT-like DNA-binding domain
CsaV3_6G008910	20.3561	41.9245	-1.04537	0.0137228	0.0345386	PF13178:Protein of unknown function (DUF4005)
CsaV3_3G042930	1321.22	2730.92	-1.04761	2.97266e-37	1.13929e-35	PF13041:PPR repeat family|PF07002:Copine
CsaV3_1G038660	49.5673	102.54	-1.04785	0.000297687	0.00112567	PF12697:Alpha/beta hydrolase family
CsaV3_4G028650	93.595	193.311	-1.04794	3.46954e-06	1.80745e-05	-
CsaV3_2G009100	120.088	248.336	-1.04849	4.90559e-07	2.88029e-06	-
CsaV3_3G028350	37.8124	78.4251	-1.051	0.00106451	0.00356709	PF01657:Salt stress response/antifungal
CsaV3_5G000300	21.9745	45.5017	-1.05129	0.00560458	0.0157554	PF02701:Dof domain, zinc finger
CsaV3_4G036080	131.978	273.837	-1.05353	4.99268e-10	4.11066e-09	PF08263:Leucine rich repeat N-terminal domain|PF00069:Protein kinase domain|PF13855:Leucine rich repeat
CsaV3_2G018180	410.375	851.994	-1.05376	7.75211e-11	6.95697e-10	PF04043:Plant invertase/pectin methylesterase inhibitor|PF01095:Pectinesterase
CsaV3_5G038200	1104	2293.5	-1.05486	2.49196e-25	5.67689e-24	PF03124:EXS family|PF03105:SPX domain
CsaV3_2G014340	1489.32	3099.51	-1.05739	1.23831e-28	3.29755e-27	PF05562:Cold acclimation protein WCOR413
CsaV3_3G012870	1651.5	3439.09	-1.05809	1.95271e-32	6.15607e-31	PF12481:Aluminium induced protein
CsaV3_5G033250	130.783	272.359	-1.05821	9.51956e-11	8.4577e-10	PF00244:14-3-3 protein
CsaV3_7G027590	221.947	462.016	-1.0584	1.27237e-13	1.44006e-12	PF00646:F-box domain
CsaV3_6G013910	4521.97	9419.2	-1.05861	3.67052e-09	2.78185e-08	-
CsaV3_2G029980	93.2263	194.171	-1.05875	6.30696e-08	4.18593e-07	PF16913:Purine nucleobase transmembrane transport
CsaV3_5G035310	185.394	386.045	-1.05876	1.15654e-05	5.55968e-05	-
CsaV3_5G005510	35.7518	74.4167	-1.05907	0.000602598	0.00213803	PF00106:short chain dehydrogenase
CsaV3_5G024930	368.568	767.989	-1.0593	1.26807e-17	1.91106e-16	-
CsaV3_6G014170	82.9918	173.084	-1.05986	9.54881e-08	6.18017e-07	PF04739:5'-AMP-activated protein kinase beta subunit, interaction domain
CsaV3_2G025340	42.1392	88.0372	-1.06182	0.000280093	0.00106512	PF03763:Remorin, C-terminal region
CsaV3_2G019390	33.3107	69.5527	-1.062	0.00118192	0.00392288	PF00295:Glycosyl hydrolases family 28
CsaV3_2G005240	56.1782	117.35	-1.06251	0.000553611	0.00198003	-
CsaV3_4G001060	79.7925	166.689	-1.06273	2.70146e-07	1.64802e-06	PF03552:Cellulose synthase
CsaV3_3G034270	48.9747	102.4	-1.06309	6.92429e-05	0.000293139	-
CsaV3_3G033690	303.461	634.599	-1.06339	2.32121e-08	1.61575e-07	PF14383:DUF761-associated sequence motif
CsaV3_4G024110	526.437	1100.53	-1.0642	5.59671e-12	5.50268e-11	PF00069:Protein kinase domain
CsaV3_1G042820	232.234	485.951	-1.06556	6.6442e-15	8.30355e-14	PF02341:RbcX protein
CsaV3_3G035470	195.56	409.375	-1.06633	9.07433e-08	5.89454e-07	PF00847:AP2 domain
CsaV3_3G007610	24.9251	52.1913	-1.06762	0.00372315	0.0109301	PF10561:Uncharacterised protein family UPF0565
CsaV3_7G024720	437.664	917.166	-1.06762	6.48481e-19	1.05715e-17	PF01061:ABC-2 type transporter|PF00005:ABC transporter
CsaV3_3G003100	2032.43	4264.29	-1.06897	2.42187e-35	8.70181e-34	PF14368:Probable lipid transfer
CsaV3_3G018030	693.126	1453.96	-1.06905	6.17677e-15	7.73421e-14	PF08547:Complex I intermediate-associated protein 30 (CIA30)|PF13460:NAD(P)H-binding|PF05368:NmrA-like family
CsaV3_3G047830	766.101	1609.21	-1.0704	2.97901e-25	6.74712e-24	-
CsaV3_2G006720	290.8	611.583	-1.07221	7.78256e-18	1.18564e-16	-
CsaV3_7G026300	2017.58	4242.87	-1.07254	7.06774e-23	1.43008e-21	PF05542:Protein of unknown function (DUF760)
CsaV3_4G011710	24.1745	50.8638	-1.07255	0.0124082	0.0316702	PF04862:Protein of unknown function (DUF642)
CsaV3_6G041470	30.604	64.2349	-1.07279	0.00250783	0.00769203	-
CsaV3_4G002910	349.643	735.465	-1.07287	1.48758e-21	2.80658e-20	PF00378:Enoyl-CoA hydratase/isomerase
CsaV3_3G022000	545.374	1150.76	-1.07765	2.83584e-21	5.2941e-20	PF10604:Polyketide cyclase / dehydrase and lipid transport
CsaV3_5G039220	622.995	1314.86	-1.07769	7.4858e-23	1.51311e-21	PF12146:Serine aminopeptidase, S33
CsaV3_3G048760	150.699	318.309	-1.07935	1.52522e-10	1.32439e-09	PF05699:hAT family C-terminal dimerisation region|PF14372:Domain of unknown function (DUF4413)|PF02892:BED zinc finger
CsaV3_6G053070	374.396	791.84	-1.07995	3.0289e-07	1.82951e-06	PF02225:PA domain
CsaV3_5G028520	67.2947	142.571	-1.08445	1.11438e-05	5.3742e-05	PF13041:PPR repeat family
CsaV3_4G005390	24.1206	51.2455	-1.08481	0.00261671	0.00797292	PF02140:Galactose binding lectin domain
CsaV3_2G032660	260.611	552.951	-1.08575	8.08131e-13	8.50604e-12	PF01370:NAD dependent epimerase/dehydratase family
CsaV3_7G022150	212.708	451.506	-1.08583	3.08407e-12	3.0977e-11	PF00651:BTB/POZ domain
CsaV3_7G001450	1805.68	3833.36	-1.08609	7.18559e-38	2.80338e-36	PF00385:Chromo (CHRromatin Organisation MOdifier) domain|PF12796:Ankyrin repeats (3 copies)
CsaV3_1G001500	1689.8	3588.48	-1.08672	1.07733e-19	1.83588e-18	PF13288:DXP reductoisomerase C-terminal domain|PF08436:1-deoxy-D-xylulose 5-phosphate reductoisomerase C-terminal|PF02670:1-deoxy-D-xylulose 5-phosphate reductoisomerase
CsaV3_2G013820	1611.5	3423.35	-1.08705	8.1632e-40	3.46865e-38	PF08241:Methyltransferase domain
CsaV3_1G011740	1939.34	4120.15	-1.08706	1.0854e-10	9.56934e-10	-
CsaV3_3G028840	117.495	250.078	-1.08866	1.14033e-08	8.20044e-08	PF02569:Pantoate-beta-alanine ligase
CsaV3_1G013990	178.262	379.103	-1.08915	1.37203e-11	1.31266e-10	-
CsaV3_1G005170	31.6811	67.4655	-1.08934	0.0014144	0.00461611	PF00862:Sucrose synthase|PF00534:Glycosyl transferases group 1
CsaV3_7G027320	153.048	326.019	-1.09113	4.11204e-12	4.09236e-11	-
CsaV3_3G020950	63.277	134.811	-1.09211	4.3595e-06	2.23592e-05	PF01238:Phosphomannose isomerase type I
CsaV3_7G004100	1391.92	2969.75	-1.09318	4.91946e-22	9.56773e-21	-
CsaV3_6G041930	16.3671	34.8798	-1.09329	0.0161585	0.0397877	PF00892:EamA-like transporter family
CsaV3_3G016960	311.984	666.467	-1.09467	6.68089e-20	1.15869e-18	PF10268:Predicted transmembrane protein 161AB
CsaV3_5G035370	137.895	294.358	-1.09482	8.49809e-08	5.54418e-07	PF08661:Replication factor A protein 3
CsaV3_2G004120	668.378	1427.45	-1.09518	1.15372e-20	2.08802e-19	PF02309:AUX/IAA family
CsaV3_2G026550	277.748	594.181	-1.09741	2.23274e-18	3.53084e-17	PF00069:Protein kinase domain
CsaV3_5G035120	59.5683	127.447	-1.09784	0.000116367	0.000475172	PF02544:3-oxo-5-alpha-steroid 4-dehydrogenase
CsaV3_6G040090	178.934	383.15	-1.09934	1.25811e-12	1.30804e-11	PF14599:Zinc-ribbon|PF05495:CHY zinc finger|PF13923:Zinc finger, C3HC4 type (RING finger)
CsaV3_2G011400	17.8281	38.3021	-1.09971	0.0177323	0.0430262	PF13774:Regulated-SNARE-like domain|PF00957:Synaptobrevin
CsaV3_6G006520	1273.77	2734.33	-1.10229	2.13645e-17	3.18529e-16	PF00067:Cytochrome P450
CsaV3_5G031740	46.3509	99.5913	-1.1027	0.000149953	0.00059946	-
CsaV3_6G005620	6846.56	14709.2	-1.10332	1.15007e-28	3.06676e-27	PF13292:1-deoxy-D-xylulose-5-phosphate synthase|PF02780:Transketolase, C-terminal domain|PF02779:Transketolase, pyrimidine binding domain
CsaV3_6G019100	1780.99	3830.15	-1.10466	1.11091e-47	6.03162e-46	PF00069:Protein kinase domain
CsaV3_7G011310	378.354	814.473	-1.10569	1.45351e-21	2.74496e-20	PF02469:Fasciclin domain
CsaV3_6G003660	27.3575	58.997	-1.10652	0.0039716	0.0115864	PF00249:Myb-like DNA-binding domain
CsaV3_5G000810	1076.89	2319.11	-1.10667	0.000893094	0.0030465	PF00704:Glycosyl hydrolases family 18
CsaV3_3G003990	1662.35	3583.36	-1.10816	1.24112e-35	4.50908e-34	PF16507:Proteasome-substrate-size regulator, mid region|PF11919:Domain of unknown function (DUF3437)
CsaV3_3G005800	150.253	324.013	-1.10925	7.95669e-12	7.73739e-11	PF01370:NAD dependent epimerase/dehydratase family
CsaV3_3G011850	40.1257	86.6029	-1.10955	0.000981819	0.00331731	PF00854:POT family
CsaV3_4G034400	62.522	134.82	-1.10991	0.017036	0.0416127	PF01764:Lipase (class 3)
CsaV3_3G015290	34.5148	74.3925	-1.11018	0.00143239	0.00466702	PF03106:WRKY DNA -binding domain
CsaV3_6G047150	3453.4	7455.69	-1.11028	1.1114e-10	9.78975e-10	PF00226:DnaJ domain
CsaV3_4G001260	251.728	543.683	-1.11143	6.22656e-17	8.96863e-16	PF03106:WRKY DNA -binding domain
CsaV3_2G003280	34.8679	75.4268	-1.11157	0.00131033	0.00430447	PF06925:Monogalactosyldiacylglycerol (MGDG) synthase|PF04101:Glycosyltransferase family 28 C-terminal domain
CsaV3_6G050730	829.324	1792.27	-1.11173	6.55346e-10	5.34616e-09	PF00205:Thiamine pyrophosphate enzyme, central domain|PF02776:Thiamine pyrophosphate enzyme, N-terminal TPP binding domain|PF02775:Thiamine pyrophosphate enzyme, C-terminal TPP binding domain
CsaV3_6G005100	347.801	752.493	-1.11292	1.69756e-05	7.95693e-05	PF00847:AP2 domain
CsaV3_6G046050	20.9032	45.2257	-1.11404	0.014091	0.0353551	PF00046:Homeobox domain
CsaV3_6G038210	38.7379	84.0484	-1.11545	0.00315956	0.00946172	PF00083:Sugar (and other) transporter
CsaV3_2G029150	151.535	328.316	-1.11565	1.20135e-09	9.53762e-09	-
CsaV3_5G013910	102.956	223.239	-1.1162	4.51877e-10	3.73463e-09	PF00293:NUDIX domain
CsaV3_3G045170	232.382	503.709	-1.1167	4.38837e-13	4.74158e-12	-
CsaV3_6G037650	79.8525	173.501	-1.11924	8.89659e-06	4.36917e-05	PF13639:Ring finger domain
CsaV3_2G008260	429.025	932.337	-1.11931	2.45271e-12	2.49172e-11	PF00609:Diacylglycerol kinase accessory domain|PF00781:Diacylglycerol kinase catalytic domain
CsaV3_5G002040	1067.68	2320.41	-1.12008	1.97463e-21	3.71832e-20	PF00501:AMP-binding enzyme
CsaV3_1G036950	120.057	261.209	-1.12018	2.52011e-09	1.94082e-08	-
CsaV3_1G000060	44.7686	97.37	-1.12036	5.73038e-05	0.000245843	PF00847:AP2 domain
CsaV3_1G043670	426.677	928.713	-1.12144	4.19031e-17	6.13053e-16	PF00332:Glycosyl hydrolases family 17|PF07983:X8 domain
CsaV3_4G007680	166.215	361.683	-1.12204	3.07652e-05	0.000138111	PF00069:Protein kinase domain
CsaV3_5G034010	1258.53	2739.12	-1.12213	9.67925e-13	1.01443e-11	PF00847:AP2 domain|PF02362:B3 DNA binding domain
CsaV3_1G001760	489.859	1066.48	-1.1222	2.1368e-23	4.42436e-22	PF04134:Protein of unknown function, DUF393
CsaV3_6G017110	599.571	1305.08	-1.12241	8.34613e-20	1.43857e-18	PF15511:Centromere kinetochore component CENP-T histone fold
CsaV3_3G012430	211.142	460.104	-1.12277	9.50388e-15	1.17053e-13	PF03552:Cellulose synthase
CsaV3_2G026290	513.216	1119.41	-1.12501	6.36338e-28	1.64088e-26	PF04788:Protein of unknown function (DUF620)
CsaV3_2G003730	298.343	650.844	-1.12584	2.41789e-13	2.68829e-12	PF04852:Protein of unknown function (DUF640)
CsaV3_1G007880	646.887	1411.7	-1.1261	1.00796e-19	1.72217e-18	PF00171:Aldehyde dehydrogenase family
CsaV3_1G041580	4376.26	9556.21	-1.12676	1.44524e-30	4.19742e-29	PF00118:TCP-1/cpn60 chaperonin family
CsaV3_4G005270	62.5638	136.721	-1.12687	2.24183e-05	0.000103055	PF13855:Leucine rich repeat
CsaV3_7G007760	25.7744	56.3623	-1.12742	0.0113437	0.0292859	-
CsaV3_4G025210	218.214	477.67	-1.12921	9.06395e-14	1.03303e-12	PF00069:Protein kinase domain|PF00139:Legume lectin domain
CsaV3_2G026410	715.051	1564.35	-1.12952	4.03515e-08	2.73478e-07	PF00249:Myb-like DNA-binding domain
CsaV3_1G046140	968.8	2120.47	-1.13006	4.85251e-33	1.55999e-31	PF02714:Calcium-dependent channel, 7TM region, putative phosphate|PF14703:Cytosolic domain of 10TM putative phosphate transporter|PF13967:Late exocytosis, associated with Golgi transport
CsaV3_3G044620	191.45	419.77	-1.132	3.98766e-15	5.0711e-14	PF00067:Cytochrome P450
CsaV3_2G003380	869.588	1906.47	-1.13221	2.24433e-22	4.44455e-21	-
CsaV3_3G007820	93.2852	204.507	-1.13264	1.68909e-08	1.19144e-07	-
CsaV3_4G003810	129.883	284.827	-1.13341	4.11247e-06	2.11588e-05	PF14368:Probable lipid transfer
CsaV3_7G021570	71.2553	156.122	-1.13343	3.58927e-06	1.86684e-05	PF03552:Cellulose synthase
CsaV3_2G028650	1489.63	3269.11	-1.13391	3.93746e-25	8.88701e-24	-
CsaV3_3G049540	495.242	1087.58	-1.1344	5.20753e-25	1.16727e-23	PF00249:Myb-like DNA-binding domain
CsaV3_3G001590	1763	3875.45	-1.1362	1.55302e-29	4.32411e-28	PF04640:PLATZ transcription factor
CsaV3_1G013060	43.3715	95.4242	-1.13674	6.29218e-05	0.000268238	PF13456:Reverse transcriptase-like|PF01485:IBR domain, a half RING-finger domain
CsaV3_6G036440	16.0037	35.2044	-1.13793	0.0131781	0.0333435	-
CsaV3_1G003870	364.607	802.711	-1.13794	9.1108e-19	1.47417e-17	PF00168:C2 domain
CsaV3_3G018080	81.1325	178.675	-1.13856	2.75934e-05	0.000124847	PF03321:GH3 auxin-responsive promoter
CsaV3_3G005920	685.787	1509.85	-1.13857	7.89993e-09	5.78539e-08	PF12609:Wound-induced protein
CsaV3_7G003830	18.6429	41.0503	-1.13898	0.00574385	0.0160867	-
CsaV3_3G036980	865.821	1909.35	-1.14112	3.50397e-31	1.0496e-29	PF02806:Alpha amylase, C-terminal all-beta domain|PF00128:Alpha amylase, catalytic domain|PF02922:Carbohydrate-binding module 48 (Isoamylase N-terminal domain)
CsaV3_5G011200	1726.91	3809.56	-1.14142	1.91977e-20	3.4331e-19	PF05183:RNA dependent RNA polymerase
CsaV3_6G032520	27.6144	60.8998	-1.14316	0.00564009	0.0158324	PF07683:Cobalamin synthesis protein cobW C-terminal domain|PF02492:CobW/HypB/UreG, nucleotide-binding domain
CsaV3_4G004110	522.359	1154.19	-1.14348	8.33855e-26	1.94725e-24	PF00083:Sugar (and other) transporter
CsaV3_3G047020	303.809	672.108	-1.14483	3.16108e-13	3.46531e-12	PF07714:Protein tyrosine kinase
CsaV3_6G021600	15.98	35.4161	-1.14586	0.00826364	0.0221596	PF13456:Reverse transcriptase-like|PF01485:IBR domain, a half RING-finger domain
CsaV3_3G032800	63.964	141.464	-1.14636	0.00013465	0.000542988	-
CsaV3_3G004620	38.8797	86.2273	-1.14677	0.0030728	0.0092217	-
CsaV3_2G031260	17.3344	38.4116	-1.14767	0.00560934	0.0157665	PF00069:Protein kinase domain|PF13855:Leucine rich repeat
CsaV3_2G035560	561.015	1243.57	-1.14822	1.01795e-21	1.94495e-20	PF00069:Protein kinase domain
CsaV3_6G046070	157.367	348.538	-1.14841	2.24871e-12	2.29162e-11	-
CsaV3_5G030750	29.5777	65.5049	-1.14967	0.00257249	0.00785531	PF04059:RNA recognition motif 2|PF00076:RNA recognition motif. (a.k.a. RRM, RBD, or RNP domain)
CsaV3_5G005060	345.298	766.144	-1.1502	3.18633e-23	6.53516e-22	-
CsaV3_3G014880	1087.59	2416.94	-1.1521	2.20932e-38	8.81292e-37	PF01636:Phosphotransferase enzyme family|PF00441:Acyl-CoA dehydrogenase, C-terminal domain|PF02771:Acyl-CoA dehydrogenase, N-terminal domain|PF02770:Acyl-CoA dehydrogenase, middle domain
CsaV3_2G024230	173.6	386.05	-1.15295	1.82126e-14	2.19878e-13	PF13266:Protein of unknown function (DUF4057)
CsaV3_4G002780	1358.79	3022.28	-1.15323	5.32372e-31	1.58866e-29	-
CsaV3_1G009050	108.262	241.011	-1.15373	6.13294e-09	4.5407e-08	PF00067:Cytochrome P450
CsaV3_3G039940	70.4787	156.654	-1.15391	2.87546e-07	1.74275e-06	PF00067:Cytochrome P450
CsaV3_3G014090	96.2145	214.077	-1.15416	6.66211e-09	4.91202e-08	PF00635:MSP (Major sperm protein) domain
CsaV3_3G011340	20.2999	45.1919	-1.15464	0.00707342	0.0192989	PF05938:Plant self-incompatibility protein S1
CsaV3_5G027860	363.505	810.232	-1.15616	9.15367e-21	1.6659e-19	PF00069:Protein kinase domain
CsaV3_5G028420	352.62	785.96	-1.15654	5.64837e-17	8.16591e-16	-
CsaV3_1G009780	852.779	1902.96	-1.15825	2.44384e-17	3.62423e-16	PF00403:Heavy-metal-associated domain
CsaV3_2G012850	13654.8	30500.5	-1.15942	1.33939e-17	2.01538e-16	-
CsaV3_3G007960	68.7866	153.432	-1.15982	7.77572e-05	0.000326637	-
CsaV3_3G037240	240.132	536.706	-1.16043	3.25216e-17	4.77945e-16	PF00091:Tubulin/FtsZ family, GTPase domain|PF12327:FtsZ family, C-terminal domain
CsaV3_2G026180	1131.89	2530.52	-1.16069	1.80449e-40	7.76884e-39	PF12697:Alpha/beta hydrolase family
CsaV3_1G002860	476.18	1066.45	-1.16305	1.92487e-20	3.43908e-19	PF07983:X8 domain
CsaV3_1G042610	215.43	482.336	-1.16351	5.93716e-17	8.57074e-16	PF00125:Core histone H2A/H2B/H3/H4
CsaV3_3G033010	14.1119	31.5672	-1.16406	0.0179489	0.0434572	PF04654:Protein of unknown function, DUF599
CsaV3_4G032770	89.6826	201.058	-1.16502	3.59258e-09	2.72384e-08	PF00628:PHD-finger|PF13832:PHD-zinc-finger like domain
CsaV3_6G034460	142.78	320.491	-1.16544	4.99219e-11	4.55969e-10	PF03798:TLC domain
CsaV3_2G033850	42.5672	95.5546	-1.16736	4.514e-05	0.000197208	PF05701:Weak chloroplast movement under blue light
CsaV3_5G030070	25.1399	56.5019	-1.16773	0.000884984	0.00302041	PF02536:mTERF
CsaV3_6G043350	215.314	484.195	-1.16845	6.02572e-13	6.41147e-12	-
CsaV3_6G035550	179.123	403.085	-1.16966	2.69957e-14	3.21547e-13	-
CsaV3_7G004300	2596.43	5842.24	-1.17011	6.56502e-29	1.76993e-27	PF13326:Photosystem II Pbs27
CsaV3_5G003180	82.4085	185.518	-1.17148	0.00230412	0.00714834	PF01694:Rhomboid family
CsaV3_6G050530	113.591	256.249	-1.17201	4.74621e-08	3.19014e-07	-
CsaV3_2G002780	27.8134	62.6708	-1.17203	0.00103192	0.00347099	PF00717:Peptidase S24-like
CsaV3_2G033790	303.373	684.655	-1.17367	4.59963e-13	4.96162e-12	-
CsaV3_2G007750	278.872	630.098	-1.17535	1.47667e-09	1.16383e-08	PF01536:Adenosylmethionine decarboxylase
CsaV3_7G002610	12.0389	27.2649	-1.1764	0.0172826	0.0421309	PF00122:E1-E2 ATPase|PF00689:Cation transporting ATPase, C-terminus
CsaV3_4G005750	271.927	615.012	-1.17706	1.25935e-19	2.13859e-18	PF12697:Alpha/beta hydrolase family
CsaV3_6G051880	19.6384	44.379	-1.17714	0.00246355	0.00757593	-
CsaV3_6G004710	447.89	1014.09	-1.17837	1.12217e-20	2.03468e-19	PF00852:Glycosyltransferase family 10 (fucosyltransferase) C-term
CsaV3_6G021760	1304.86	2954.92	-1.17941	2.29341e-14	2.74844e-13	-
CsaV3_4G032720	1683.18	3819.43	-1.18225	2.79817e-41	1.24302e-39	PF07714:Protein tyrosine kinase
CsaV3_1G040740	262.597	595.842	-1.18254	2.63895e-14	3.14874e-13	PF10998:Protein of unknown function (DUF2838)
CsaV3_2G035480	309.419	702.445	-1.18269	5.76676e-15	7.23473e-14	PF07714:Protein tyrosine kinase|PF12819:Carbohydrate-binding protein of the ER
CsaV3_6G048420	56.5927	128.524	-1.18369	6.71087e-07	3.8762e-06	-
CsaV3_5G017270	17.9094	40.7879	-1.18456	0.00418883	0.0121315	-
CsaV3_2G025190	1258.46	2862.1	-1.18546	3.08853e-44	1.52831e-42	-
CsaV3_2G032050	26.8308	61.0391	-1.18562	0.00110675	0.00369471	PF00614:Phospholipase D Active site motif|PF12357:Phospholipase D C terminal|PF00168:C2 domain
CsaV3_5G033170	59.3273	134.847	-1.18638	0.000672506	0.00236162	PF03763:Remorin, C-terminal region|PF03662:Glycosyl hydrolase family 79, N-terminal domain
CsaV3_2G024790	75.9525	173.04	-1.18647	1.52789e-07	9.62095e-07	PF13839:GDSL/SGNH-like Acyl-Esterase family found in Pmr5 and Cas1p|PF14416:PMR5 N terminal Domain
CsaV3_6G003950	140.854	320.645	-1.18773	1.0725e-10	9.4641e-10	PF09991:Predicted membrane protein (DUF2232)
CsaV3_1G010970	13.695	31.2177	-1.18808	0.0170095	0.0415689	PF00291:Pyridoxal-phosphate dependent enzyme
CsaV3_2G013770	491.322	1120.66	-1.18933	4.92609e-23	1.00402e-21	PF00125:Core histone H2A/H2B/H3/H4|PF16211:C-terminus of histone H2A
CsaV3_5G031110	595.389	1357.49	-1.18947	4.26873e-18	6.61671e-17	-
CsaV3_1G028420	12.3309	28.2127	-1.19061	0.0199813	0.0476285	-
CsaV3_4G034900	277.785	634.451	-1.19128	1.7182e-14	2.07822e-13	-
CsaV3_2G002750	18.6995	42.6417	-1.19152	0.0069086	0.018902	PF01221:Dynein light chain type 1
CsaV3_5G036460	1585.04	3623.84	-1.19294	2.87071e-31	8.64575e-30	PF00153:Mitochondrial carrier protein
CsaV3_1G013570	46.8457	107.144	-1.19448	0.000722706	0.00252205	PF00450:Serine carboxypeptidase
CsaV3_7G026580	520.881	1192.16	-1.19467	3.2882e-18	5.1417e-17	PF00254:FKBP-type peptidyl-prolyl cis-trans isomerase
CsaV3_5G008850	158.3	362.076	-1.19498	8.93212e-11	7.96111e-10	-
CsaV3_5G003160	1529.1	3501	-1.19519	2.93298e-37	1.12629e-35	PF16363:GDP-mannose 4,6 dehydratase|PF00447:HSF-type DNA-binding
CsaV3_5G002370	211.655	484.796	-1.19646	8.80308e-15	1.08902e-13	PF02891:MIZ/SP-RING zinc finger
CsaV3_2G031090	61.8027	141.705	-1.19651	1.15504e-06	6.43752e-06	PF00270:DEAD/DEAH box helicase|PF00476:DNA polymerase family A|PF00271:Helicase conserved C-terminal domain
CsaV3_4G033290	4449.4	10209.6	-1.19817	1.80055e-29	5.0062e-28	PF01699:Sodium/calcium exchanger protein
CsaV3_3G019950	40.615	93.3786	-1.20145	0.000204255	0.000796879	-
CsaV3_3G044540	399.129	918.026	-1.20147	2.95452e-16	4.07833e-15	PF02365:No apical meristem (NAM) protein
CsaV3_3G046870	730.993	1681.5	-1.20197	1.2824e-15	1.68793e-14	PF06749:Protein of unknown function (DUF1218)
CsaV3_4G031010	706.987	1628.38	-1.20329	7.27942e-29	1.95444e-27	-
CsaV3_6G036510	372.713	858.287	-1.20363	9.68509e-08	6.26215e-07	PF00320:GATA zinc finger
CsaV3_6G051490	44.3712	102.286	-1.20403	7.79288e-05	0.000327217	PF03106:WRKY DNA -binding domain
CsaV3_2G014550	505.752	1165.6	-1.2044	7.08132e-25	1.57824e-23	-
CsaV3_4G036450	1439.98	3318.05	-1.20449	6.46164e-35	2.26343e-33	PF00255:Glutathione peroxidase
CsaV3_3G028700	10.8174	24.9104	-1.20488	0.0171689	0.0418746	PF00544:Pectate lyase
CsaV3_2G003310	42.0006	96.7463	-1.20518	1.66641e-05	7.82222e-05	PF07690:Major Facilitator Superfamily
CsaV3_3G005000	1004.84	2317.19	-1.20525	5.7951e-31	1.72669e-29	PF00903:Glyoxalase/Bleomycin resistance protein/Dioxygenase superfamily
CsaV3_4G031770	5049.48	11648.6	-1.20596	7.4873e-43	3.54351e-41	PF00121:Triosephosphate isomerase
CsaV3_4G026970	1652.56	3815.27	-1.20723	3.80278e-35	1.35414e-33	PF00202:Aminotransferase class-III
CsaV3_1G008570	180.072	415.807	-1.20803	2.56631e-16	3.56005e-15	PF04379:Protein of unknown function (DUF525)|PF02151:UvrB/uvrC motif
CsaV3_4G032990	41.645	96.1504	-1.20884	4.54787e-05	0.000198554	PF10559:Plug domain of Sec61p|PF00344:SecY translocase
CsaV3_7G026870	692.725	1600.99	-1.20896	1.65339e-24	3.61894e-23	PF04398:Protein of unknown function, DUF538
CsaV3_1G025550	510.93	1181.81	-1.20958	4.2215e-11	3.87934e-10	PF00083:Sugar (and other) transporter
CsaV3_3G044790	265.279	614.108	-1.21042	6.42892e-18	9.83252e-17	PF00400:WD domain, G-beta repeat
CsaV3_4G028380	17.0002	39.419	-1.21287	0.00385832	0.0112879	-
CsaV3_7G002550	132.505	307.185	-1.21376	1.53299e-09	1.2053e-08	PF03101:FAR1 DNA-binding domain
CsaV3_1G001960	117.258	271.834	-1.214	2.30411e-12	2.34442e-11	-
CsaV3_5G038920	410.715	953.29	-1.21538	1.54142e-15	2.0126e-14	PF01619:Proline dehydrogenase
CsaV3_1G030390	116.503	270.879	-1.2154	8.11201e-06	4.01106e-05	PF02298:Plastocyanin-like domain
CsaV3_6G016410	2142.27	4974.87	-1.21551	2.31116e-28	6.07177e-27	-
CsaV3_7G002870	52.5987	122.193	-1.2156	3.9176e-06	2.02308e-05	PF02115:RHO protein GDP dissociation inhibitor
CsaV3_1G005700	28.4539	66.205	-1.21891	0.000250683	0.00096378	-
CsaV3_1G039600	48.0724	111.918	-1.21967	2.77714e-06	1.4651e-05	PF13718:GNAT acetyltransferase 2|PF13725:Possible tRNA binding domain|PF05127:Helicase
CsaV3_5G028590	21.7597	50.6202	-1.22034	0.0142686	0.035735	PF00226:DnaJ domain
CsaV3_1G012710	114.315	266.639	-1.22121	2.21625e-12	2.25972e-11	-
CsaV3_UNG046320	23.0196	53.8325	-1.22122	0.0072847	0.0198285	PF00249:Myb-like DNA-binding domain
CsaV3_3G030550	149.48	348.763	-1.2214	3.30754e-11	3.06976e-10	PF00201:UDP-glucoronosyl and UDP-glucosyl transferase
CsaV3_1G033640	2427.7	5661.47	-1.22152	7.83891e-48	4.30392e-46	PF16211:C-terminus of histone H2A|PF00125:Core histone H2A/H2B/H3/H4
CsaV3_6G031220	336.238	784.292	-1.22246	6.39059e-22	1.23429e-20	PF12638:Staygreen protein
CsaV3_5G003140	10758.3	25104.9	-1.22251	0.00534491	0.0150927	PF00314:Thaumatin family
CsaV3_3G040590	1060.53	2476.1	-1.22318	1.79987e-34	6.16115e-33	PF01593:Flavin containing amine oxidoreductase
CsaV3_6G017150	2490.08	5814.27	-1.22333	2.35256e-34	8.011e-33	PF00125:Core histone H2A/H2B/H3/H4
CsaV3_3G038440	97.6655	227.908	-1.22348	1.706e-09	1.33328e-08	-
CsaV3_2G011320	613.27	1432.4	-1.22373	2.47104e-20	4.38682e-19	-
CsaV3_5G006610	41.1748	96.3355	-1.22582	0.000101874	0.000419826	PF03081:Exo70 exocyst complex subunit
CsaV3_1G036890	2266.02	5301.43	-1.22606	3.67601e-32	1.14962e-30	PF02362:B3 DNA binding domain|PF02309:AUX/IAA family|PF06507:Auxin response factor
CsaV3_7G030510	192.066	450.126	-1.22807	5.72903e-13	6.11242e-12	PF07714:Protein tyrosine kinase
CsaV3_1G003760	28.5408	66.7772	-1.22858	0.000784172	0.0027157	PF14368:Probable lipid transfer
CsaV3_6G044680	148.947	349.295	-1.22921	3.1844e-14	3.78143e-13	PF02309:AUX/IAA family
CsaV3_2G017600	2652.94	6220.2	-1.22941	8.49639e-36	3.09833e-34	-
CsaV3_4G007280	76.8352	180.414	-1.22968	2.53839e-07	1.55583e-06	PF05678:VQ motif
CsaV3_6G008000	241.572	568.162	-1.23477	2.34942e-15	3.04118e-14	PF01842:ACT domain
CsaV3_4G017450	638.992	1504.17	-1.23484	2.48279e-23	5.11905e-22	PF00941:FAD binding domain in molybdopterin dehydrogenase|PF01315:Aldehyde oxidase and xanthine dehydrogenase, a/b hammerhead domain|PF01799:[2Fe-2S] binding domain|PF00111:2Fe-2S iron-sulfur cluster binding domain|PF03450:CO dehydrogenase flavoprotein C-terminal domain|PF02738:Molybdopterin-binding domain of aldehyde dehydrogenase
CsaV3_6G007920	468.086	1102.55	-1.23607	4.76592e-30	1.34617e-28	PF02365:No apical meristem (NAM) protein
CsaV3_5G034590	388.409	915.106	-1.23654	9.8014e-18	1.48972e-16	-
CsaV3_5G036750	20.5244	48.4366	-1.2369	0.00148383	0.00482095	PF00854:POT family
CsaV3_4G006580	92.2653	217.626	-1.23693	2.08636e-08	1.45851e-07	PF13639:Ring finger domain|PF14380:Wall-associated receptor kinase C-terminal
CsaV3_7G027810	1150.47	2713.41	-1.2381	4.78972e-35	1.68381e-33	PF00289:Carbamoyl-phosphate synthase L chain, N-terminal domain|PF02786:Carbamoyl-phosphate synthase L chain, ATP binding domain|PF00364:Biotin-requiring enzyme|PF02785:Biotin carboxylase C-terminal domain
CsaV3_1G002250	269.031	634.916	-1.23917	2.36032e-19	3.93307e-18	PF03134:TB2/DP1, HVA22 family
CsaV3_3G013380	125.632	296.602	-1.23947	3.23819e-11	3.00969e-10	PF00012:Hsp70 protein
CsaV3_2G008080	5244.96	12387.2	-1.23991	2.50089e-40	1.06963e-38	-
CsaV3_3G035090	399.602	944.023	-1.24045	2.83164e-24	6.14287e-23	PF00125:Core histone H2A/H2B/H3/H4
CsaV3_5G006540	150.931	357.095	-1.24235	0.0159416	0.0393526	PF07714:Protein tyrosine kinase|PF12819:Carbohydrate-binding protein of the ER
CsaV3_3G014920	526.428	1245.72	-1.24278	5.48535e-18	8.45557e-17	PF00847:AP2 domain
CsaV3_1G008440	92.4121	218.887	-1.2429	1.26177e-09	9.99293e-09	PF07714:Protein tyrosine kinase
CsaV3_3G035990	382.14	904.396	-1.24291	1.21586e-25	2.81913e-24	PF00005:ABC transporter|PF00664:ABC transporter transmembrane region
CsaV3_4G005640	85.1238	201.72	-1.24445	6.78443e-07	3.91522e-06	-
CsaV3_7G010060	17.8574	42.4419	-1.24488	0.00332747	0.00989484	PF00534:Glycosyl transferases group 1|PF13439:Glycosyltransferase Family 4
CsaV3_4G006610	203.026	481.577	-1.24605	1.19048e-18	1.91201e-17	PF11623:Protein of unknown function (DUF3252)
CsaV3_4G028440	11.5308	27.3036	-1.24715	0.0189671	0.0455219	PF00069:Protein kinase domain|PF01453:D-mannose binding lectin|PF00954:S-locus glycoprotein domain
CsaV3_1G031090	168.679	400.059	-1.24726	6.57925e-13	6.97009e-12	PF04832:SOUL heme-binding protein|PF10184:Uncharacterized conserved protein (DUF2358)
CsaV3_UNG061480	10.4586	24.8254	-1.24793	0.0188469	0.0452891	-
CsaV3_5G022970	289.514	688.011	-1.24796	1.44745e-15	1.89243e-14	-
CsaV3_3G011450	34.6122	82.2988	-1.24943	3.53131e-05	0.000156978	PF00043:Glutathione S-transferase, C-terminal domain|PF13417:Glutathione S-transferase, N-terminal domain
CsaV3_1G036140	158.203	376.265	-1.24965	1.63633e-13	1.84026e-12	PF13920:Zinc finger, C3HC4 type (RING finger)
CsaV3_6G014140	2837.81	6748.58	-1.24981	1.13483e-38	4.60194e-37	PF00118:TCP-1/cpn60 chaperonin family
CsaV3_2G020890	43.5779	103.73	-1.24992	0.000826326	0.00284656	PF13401:AAA domain
CsaV3_2G033120	15.3195	36.5189	-1.25038	0.00887442	0.0236256	PF00847:AP2 domain
CsaV3_5G014460	202.962	482.725	-1.25075	8.76287e-06	4.30782e-05	PF04564:U-box domain
CsaV3_7G003530	103.635	246.869	-1.25092	1.78207e-08	1.25431e-07	PF07731:Multicopper oxidase|PF00394:Multicopper oxidase|PF07732:Multicopper oxidase
CsaV3_3G017920	30.7886	73.2523	-1.25164	0.0121664	0.0311139	PF00743:Flavin-binding monooxygenase-like
CsaV3_2G029890	55.8875	133.272	-1.25246	0.00808536	0.0217382	-
CsaV3_4G009370	67.6412	161.287	-1.25319	3.35203e-08	2.29167e-07	PF14432:DYW family of nucleic acid deaminases|PF13041:PPR repeat family|PF01535:PPR repeat
CsaV3_3G049190	25.9658	61.8311	-1.25356	0.00784052	0.0211381	PF10604:Polyketide cyclase / dehydrase and lipid transport
CsaV3_3G033380	94.733	226.167	-1.25551	0.000143204	0.000574049	PF13041:PPR repeat family|PF14432:DYW family of nucleic acid deaminases
CsaV3_1G041960	21.6503	51.8904	-1.25608	0.00561858	0.0157834	-
CsaV3_5G026550	124.283	296.881	-1.25685	7.71784e-08	5.06048e-07	PF04535:Domain of unknown function (DUF588)
CsaV3_6G036150	85.788	204.908	-1.25698	5.24632e-11	4.78063e-10	PF07063:Domain of unknown function (DUF1338)
CsaV3_7G031230	169.05	404.309	-1.25778	3.02358e-15	3.8728e-14	-
CsaV3_4G033740	43.7809	104.758	-1.25823	9.59852e-05	0.000397569	-
CsaV3_3G012480	25.0781	60.0574	-1.2588	0.000856716	0.00293418	PF00498:FHA domain
CsaV3_1G000490	87.3562	209.453	-1.26146	4.91517e-08	3.29917e-07	PF04185:Phosphoesterase family
CsaV3_4G033410	571.756	1371.13	-1.26206	3.81529e-34	1.28575e-32	PF01063:Amino-transferase class IV
CsaV3_5G027630	110.495	265.39	-1.26503	6.60267e-08	4.37033e-07	PF02463:RecF/RecN/SMC N terminal domain|PF06470:SMC proteins Flexible Hinge Domain
CsaV3_6G009430	21.8312	52.3244	-1.26525	0.0138164	0.0347428	PF07983:X8 domain
CsaV3_4G024630	11.5025	27.6312	-1.26687	0.01281	0.0325428	PF14309:Domain of unknown function (DUF4378)|PF12552:Protein of unknown function (DUF3741)|PF14383:DUF761-associated sequence motif
CsaV3_1G004360	651.004	1566.57	-1.26715	6.41467e-24	1.35694e-22	PF00168:C2 domain
CsaV3_7G030500	37.8788	91.2895	-1.26799	7.08727e-06	3.52398e-05	-
CsaV3_5G030910	2393.87	5766.06	-1.26831	6.39785e-28	1.64759e-26	PF00067:Cytochrome P450
CsaV3_3G033790	804.536	1939.09	-1.26897	5.66024e-24	1.20125e-22	PF01680:SOR/SNZ family
CsaV3_1G006500	2470.39	5953.41	-1.26899	2.43367e-39	1.02298e-37	PF04083:Partial alpha/beta-hydrolase lipase region
CsaV3_4G006770	242.616	586.295	-1.27229	7.91303e-21	1.44685e-19	-
CsaV3_2G031760	10.473	25.3126	-1.27276	0.0147308	0.036763	PF01494:FAD binding domain
CsaV3_7G022560	88.37	213.573	-1.27333	7.44799e-11	6.70251e-10	PF00069:Protein kinase domain
CsaV3_5G035110	193.35	467.906	-1.27519	8.87443e-19	1.43831e-17	PF02544:3-oxo-5-alpha-steroid 4-dehydrogenase
CsaV3_5G018890	30.9804	75.0408	-1.27818	0.00275548	0.00835146	PF00069:Protein kinase domain
CsaV3_6G009210	1400.2	3395.54	-1.27819	6.20938e-43	2.94584e-41	PF02991:Autophagy protein Atg8 ubiquitin like
CsaV3_3G035240	17.6607	42.9076	-1.27967	0.0029849	0.00897996	-
[truncated: 1,379 more rows]
