# Supplementary material for: Cucumber glossy fruit 1 (CsGLF1) encodes the zinc finger protein 6 that regulates fruit glossiness by enhancing cuticular wax biosynthesis
Source: Hortic Res. 2022 Feb 21;10(1):uhac237. doi: 10.1093/hr/uhac237 (PMC9832831; doi:10.1093/hr/uhac237)
Supplement: Web_Material_uhac237 [file web_material_uhac237.zip › Table S6.xlsx]

## Sheet: Sheet2
Table S6 Information of the 115 re-sequenced cucumber accessions for glossiness assessment
	Name	Botanical variety	Geographic origin	Geographic group	Glossiness (2020 Fall)	Glossiness (2021 Spring)	CsGLP1 allele
1	Rijiecheng	C. s. var. sativus (CSS)	Japan	East Asian	Glossy	Glossy	Csglp1DDX
2	a-xin	C. s. var. sativus (CSS)	China, Taiwan	East Asian	Glossy	Glossy	Csglp1DDX
3	JY30	C. s. var. sativus (CSS)	China, Tianjin	East Asian	Glossy	Glossy	Csglp1DDX
4	BGF	C. s. var. sativus (CSS)	China, Beijing	East Asian	Glossy	Glossy	Csglp1DDX
5	XUE1	C. s. var. sativus (CSS)	Israel	Eurasian	Glossy	Glossy	Csglp1DDX
6	SUPER-11	C. s. var. sativus (CSS)	Netherlands	Eurasian	Glossy	Glossy	Csglp1DDX
7	EP6411	C. s. var. sativus (CSS)	Netherlands	Eurasian	Glossy	Glossy	Csglp1DDX
8	Superina	C. s. var. sativus (CSS)	Netherlands	Eurasian	Glossy	Glossy	Csglp1DDX
9	YZU037A	C. s. var. sativus (CSS)	United States	Eurasian	Glossy	Glossy	Csglp1DDX
10	YZU038A	C. s. var. sativus (CSS)	United States	Eurasian	Glossy	Glossy	Csglp1DDX
11	YZU043A	C. s. var. sativus (CSS)	United States	Eurasian	Glossy	Glossy	Csglp1DDX
12	YZ012A	C. s. var. sativus (CSS)	United States	Eurasian	Glossy	Glossy	Csglp1DDX
13	YZ182A	C. s. var. sativus (CSS)	Malaysia, Kuala Lumpur	East Asian	Dull	Dull	CsGLP1JY35
14	YZ425	C. s. var. sativus (CSS)	Japan	East Asian	Dull	Dull	CsGLP1JY35
15	YZ390	C. s. var. sativus (CSS)	Japan	East Asian	Dull	Dull	CsGLP1JY35
16	YZ305	C. s. var. sativus (CSS)	Japan	East Asian	Dull	Dull	CsGLP1JY35
17	YZ262	C. s. var. sativus (CSS)	Japan	East Asian	Dull	Dull	CsGLP1JY35
18	YZU054A	C. s. var. sativus (CSS)	Japan	East Asian	Dull	Dull	CsGLP1JY35
19	YZ274	C. s. var. sativus (CSS)	Japan	East Asian	Dull	Dull	CsGLP1JY35
20	YZU111A	C. s. var. sativus (CSS)	Japan	East Asian	Dull	Dull	CsGLP1JY35
21	YZU112A	C. s. var. sativus (CSS)	Japan	East Asian	Dull	Dull	CsGLP1JY35
22	YZ106A	C. s. var. sativus (CSS)	Japan	East Asian	Dull	Dull	CsGLP1JY35
23	YZ205A	C. s. var. sativus (CSS)	Japan	East Asian	Dull	Dull	CsGLP1JY35
24	YZU100A	C. s. var. sativus (CSS)	Japan	East Asian	Dull	Dull	CsGLP1JY35
25	YZ337	C. s. var. sativus (CSS)	Japan, Honshu	East Asian	Dull	Dull	CsGLP1JY35
26	YZ307	C. s. var. sativus (CSS)	South Korea, Inchon	East Asian	Dull	Dull	CsGLP1JY35
27	YZ399	C. s. var. sativus (CSS)	South Korea	East Asian	Dull	Dull	CsGLP1JY35
28	YZ321	C. s. var. sativus (CSS)	China	East Asian	Dull	Dull	CsGLP1JY35
29	YZ329	C. s. var. sativus (CSS)	China	East Asian	Dull	Dull	CsGLP1JY35
30	YZ230	C. s. var. sativus (CSS)	China	East Asian	Dull	Dull	CsGLP1JY35
31	YZ112A	C. s. var. sativus (CSS)	China	East Asian	Dull	Dull	CsGLP1JY35
32	V05A0552	C. s. var. sativus (CSS)	China	East Asian	Dull	Dull	CsGLP1JY35
33	Haiyang	C. s. var. sativus (CSS)	China	East Asian	Dull	Dull	CsGLP1JY35
34	QK	C. s. var. sativus (CSS)	China	East Asian	Dull	Dull	CsGLP1JY35
35	YZ022A	C. s. var. sativus (CSS)	China	East Asian	Dull	Dull	CsGLP1JY35
36	YZ443	C. s. var. sativus (CSS)	China	East Asian	Dull	Dull	CsGLP1JY35
37	YZ276	C. s. var. sativus (CSS)	China	East Asian	Dull	Dull	CsGLP1JY35
38	YZ294	C. s. var. sativus (CSS)	China	East Asian	Dull	Dull	CsGLP1JY35
39	YZ295	C. s. var. sativus (CSS)	China	East Asian	Dull	Dull	CsGLP1JY35
40	YZ306	C. s. var. sativus (CSS)	China	East Asian	Dull	Dull	CsGLP1JY35
41	NZ1	C. s. var. sativus (CSS)	China	East Asian	Dull	Dull	CsGLP1JY35
42	YZ438	C. s. var. sativus (CSS)	China, Beijing	East Asian	Dull	Dull	CsGLP1JY35
43	YH	C. s. var. sativus (CSS)	China,Jiangsu	East Asian	Dull	Dull	CsGLP1JY35
44	PW	C. s. var. sativus (CSS)	China,Jiangsu	East Asian	Dull	Dull	CsGLP1JY35
45	ZK	C. s. var. sativus (CSS)	China,Jiangsu	East Asian	Dull	Dull	CsGLP1JY35
46	CCMC	C. s. var. sativus (CSS)	China, Jilin	East Asian	Dull	Dull	CsGLP1JY35
47	YZ216	C. s. var. sativus (CSS)	China, Jilin	East Asian	Dull	Dull	CsGLP1JY35
48	YZU125A	C. s. var. sativus (CSS)	China, Jilin	East Asian	Dull	Dull	CsGLP1JY35
49	YZ328	C. s. var. sativus (CSS)	China, Jilin	East Asian	Dull	Dull	CsGLP1JY35
50	YZ330	C. s. var. sativus (CSS)	China, Hebei	East Asian	Dull	Dull	CsGLP1JY35
51	YZ226	C. s. var. sativus (CSS)	China, Inner Mongolia	East Asian	Dull	Dull	CsGLP1JY35
52	YZ309	C. s. var. sativus (CSS)	China, Heilongjiang	East Asian	Dull	Dull	CsGLP1JY35
53	YZU096A	C. s. var. sativus (CSS)	China, Heilongjiang	East Asian	Dull	Dull	CsGLP1JY35
54	YZ217	C. s. var. sativus (CSS)	China, Liaoning	East Asian	Dull	Dull	CsGLP1JY35
55	YL	C. s. var. sativus (CSS)	China, Shandong	East Asian	Dull	Dull	CsGLP1JY35
56	YZ297	C. s. var. sativus (CSS)	China, Shandong	East Asian	Dull	Dull	CsGLP1JY35
57	KP2	C. s. var. sativus (CSS)	China, Shandong	East Asian	Dull	Dull	CsGLP1JY35
58	Zaoer-N	C. s. var. sativus (CSS)	China, Guangdong	East Asian	Dull	Dull	CsGLP1JY35
59	YZ176A	C. s. var. sativus (CSS)	China, Hongkong	East Asian	Dull	Dull	CsGLP1JY35
60	YZ426	C. s. var. sativus (CSS)	China, Taiwan	East Asian	Dull	Dull	CsGLP1JY35
61	YZ181	C. s. var. sativus (CSS)	China, Taiwan	East Asian	Dull	Dull	CsGLP1JY35
62	YZ382	C. s. var. sativus (CSS)	India, Rajasthan	India	Dull	Dull	CsGLP1JY35
63	YZ254	C. s. var. hardwickii (CSH)	India, Rajasthan	India	Dull	Dull	CsGLP1JY35
64	YZU098A	C. s. var. sativus (CSS)	India, Maharashtra	India	Dull	Dull	CsGLP1JY35
65	YZ134A	C. s. var. sativus (CSS)	India	India	Dull	Dull	CsGLP1JY35
66	YZ186A	C. s. var. sativus (CSS)	Pakistan	India	Dull	Dull	CsGLP1JY35
67	YZ202A	C. s. var. sativus (CSS)	Pakistan	India	Dull	Dull	CsGLP1JY35
68	YZ342	C. s. var. sativus (CSS)	Pakistan, Punjab	India	Dull	Dull	CsGLP1JY35
69	YZU083A	C. s. var. sativus (CSS)	Pakistan, Punjab	India	Dull	Dull	CsGLP1JY35
70	YZ194A	C. s. var. sativus (CSS)	Iran, Yazd	Eurasian	Dull	Dull	CsGLP1JY35
71	YZ259	C. s. var. sativus (CSS)	Egypt, Cairo	Eurasian	Dull	Dull	CsGLP1JY35
72	YZ178A	C. s. var. sativus (CSS)	Zimbabwe	India	Dull	Dull	CsGLP1JY35
73	YZ190	C. s. var. sativus (CSS)	Zimbabwe	India	Dull	Dull	CsGLP1JY35
74	YZ421	C. s. var. sativus (CSS)	Former Soviet Union	Eurasian	Dull	Dull	CsGLP1JY35
75	YZ340	C. s. var. sativus (CSS)	Russian Federation	Eurasian	Dull	Dull	CsGLP1JY35
76	YZ178	C. s. var. sativus (CSS)	Russian Federation	Eurasian	Dull	Dull	CsGLP1JY35
77	YZU029A	C. s. var. sativus (CSS)	Russian Federation, Moscow	Eurasian	Dull	Dull	CsGLP1JY35
78	YZ243	C. s. var. sativus (CSS)	Russian Federation, Altay	Eurasian	Dull	Dull	CsGLP1JY35
79	YZ446	C. s. var. sativus (CSS)	Russian Federation, Voronezh	Eurasian	Dull	Dull	CsGLP1JY35
80	YZ379	C. s. var. sativus (CSS)	Georgia	Eurasian	Dull	Dull	CsGLP1JY35
81	YZU097A	C. s. var. sativus (CSS)	Moldova	Eurasian	Dull	Dull	CsGLP1JY35
82	YZ357	C. s. var. sativus (CSS)	Turkey	Eurasian	Dull	Dull	CsGLP1JY35
83	YZ197A	C. s. var. sativus (CSS)	Turkey	Eurasian	Dull	Dull	CsGLP1JY35
84	YZU089A	C. s. var. sativus (CSS)	Turkey, Mardin	Eurasian	Dull	Dull	CsGLP1JY35
85	YZ346	C. s. var. sativus (CSS)	Hungary	Eurasian	Dull	Dull	CsGLP1JY35
86	YZ380	C. s. var. sativus (CSS)	Poland, Warszawa	Eurasian	Dull	Dull	CsGLP1JY35
87	YZ371	C. s. var. sativus (CSS)	Poland, Warszawa	Eurasian	Dull	Dull	CsGLP1JY35
88	YZU102A	C. s. var. sativus (CSS)	Poland, Warszawa	Eurasian	Dull	Dull	CsGLP1JY35
89	YZ447	C. s. var. sativus (CSS)	Czech Republic	Eurasian	Dull	Dull	CsGLP1JY35
90	YZU113A	C. s. var. sativus (CSS)	Czech Republic	Eurasian	Dull	Dull	CsGLP1JY35
91	YZU027A	C. s. var. sativus (CSS)	Germany	Eurasian	Dull	Dull	CsGLP1JY35
92	YZ184	C. s. var. sativus (CSS)	Denmark	Eurasian	Dull	Dull	CsGLP1JY35
93	YZU103A	C. s. var. sativus (CSS)	Denmark	Eurasian	Dull	Dull	CsGLP1JY35
94	YZ118A	C. s. var. sativus (CSS)	Netherlands	Eurasian	Dull	Dull	CsGLP1JY35
95	YZ255	C. s. var. sativus (CSS)	Netherlands	Eurasian	Dull	Dull	CsGLP1JY35
96	YZU114A	C. s. var. sativus (CSS)	Netherlands	Eurasian	Dull	Dull	CsGLP1JY35
97	YZ401	C. s. var. sativus (CSS)	France, vendee	Eurasian	Dull	Dull	CsGLP1JY35
98	YZ153A	C. s. var. sativus (CSS)	Spain	Eurasian	Dull	Dull	CsGLP1JY35
99	YZU078A	C. s. var. sativus (CSS)	Spain	Eurasian	Dull	Dull	CsGLP1JY35
100	YZ150A	C. s. var. sativus (CSS)	Spain	Eurasian	Dull	Dull	CsGLP1JY35
101	YZ436	C. s. var. sativus (CSS)	Spain	Eurasian	Dull	Dull	CsGLP1JY35
102	YZ166A	C. s. var. sativus (CSS)	Puerto Rico	Eurasian	Dull	Dull	CsGLP1JY35
103	YZU055A	C. s. var. sativus (CSS)	Puerto Rico	Eurasian	Dull	Dull	CsGLP1JY35
104	YZU030A	C. s. var. sativus (CSS)	United States	Eurasian	Dull	Dull	CsGLP1JY35
105	YZ403	C. s. var. sativus (CSS)	United States	Eurasian	Dull	Dull	CsGLP1JY35
106	Pepino	C. s. var. sativus (CSS)	United States	Eurasian	Dull	Dull	CsGLP1JY35
107	YZ279	C. s. var. sativus (CSS)	United States	Eurasian	Dull	Dull	CsGLP1JY35
108	YZ333	C. s. var. sativus (CSS)	United States	Eurasian	Dull	Dull	CsGLP1JY35
109	GY2	C. s. var. sativus (CSS)	United States	Eurasian	Dull	Dull	CsGLP1JY35
110	YZ163A	C. s. var. sativus (CSS)	United States	Eurasian	Dull	Dull	CsGLP1JY35
111	CAP10	C. s. var. sativus (CSS)	United States	Eurasian	Dull	Dull	CsGLP1JY35
112	CAP7	C. s. var. sativus (CSS)	United States	Eurasian	Dull	Dull	CsGLP1JY35
113	NSL26507	C. s. var. sativus (CSS)	United States	Eurasian	Dull	Dull	CsGLP1JY35
114	YZ367	C. s. var. sativus (CSS)	United States, Ohio	Eurasian	Dull	Dull	CsGLP1JY35
115	YZ413	C. s. var. sativus (CSS)	United States, Hawaii	Eurasian	Dull	Dull	CsGLP1JY35
